# Supplementary material for: Localization of the Catalytic Domain of Copepod Luciferases: Analysis of Truncated Mutants of the Metridia longa Luciferase
Source: Life (Basel). 2023 May 21;13(5):1222. doi: 10.3390/life13051222 (PMC10220987; doi:10.3390/life13051222)
Supplement: Supplementary file 1 [file life-13-01222-s001.zip]

Archive with 3 entries (3 files):
- ML7N10.pdb
- MLuc7wt.pdb
- Supplement.pdf
