# Supplementary material for: Localization of the Catalytic Domain of Copepod Luciferases: Analysis of Truncated Mutants of the Metridia longa Luciferase
Source: Life (Basel). 2023 May 21;13(5):1222. doi: 10.3390/life13051222 (PMC10220987; doi:10.3390/life13051222)
Supplement: Supplementary file 1 [file life-13-01222-s001.zip › ML7N10.pdb]

ATOM      1  N   GLY A   1      56.526  70.598  48.783  1.00  1.47              
ATOM      2  CA  GLY A   1      57.611  69.685  49.149  1.00  1.47              
ATOM      3  HA1 GLY A   1      58.288  69.602  48.301  1.00  1.47              
ATOM      4  HA2 GLY A   1      57.195  68.700  49.355  1.00  1.47              
ATOM      5  C   GLY A   1      58.430  70.129  50.356  1.00  1.47              
ATOM      6  O   GLY A   1      59.035  69.300  51.028  1.00  1.47              
ATOM      7  N   LYS A   2      58.380  71.425  50.689  1.00  1.53              
ATOM      8  H   LYS A   2      57.841  72.031  50.085  1.00  1.53              
ATOM      9  CA  LYS A   2      58.985  71.962  51.914  1.00  1.53              
ATOM     10  HA  LYS A   2      60.060  71.772  51.852  1.00  1.53              
ATOM     11  CB  LYS A   2      58.790  73.487  52.020  1.00  1.53              
ATOM     12  HB1 LYS A   2      59.349  73.961  51.211  1.00  1.53              
ATOM     13  HB2 LYS A   2      59.240  73.813  52.960  1.00  1.53              
ATOM     14  CG  LYS A   2      57.328  73.977  51.967  1.00  1.53              
ATOM     15  HG1 LYS A   2      56.691  73.315  52.551  1.00  1.53              
ATOM     16  HG2 LYS A   2      56.973  73.969  50.936  1.00  1.53              
ATOM     17  CD  LYS A   2      57.174  75.388  52.554  1.00  1.53              
ATOM     18  HD1 LYS A   2      57.492  75.347  53.597  1.00  1.53              
ATOM     19  HD2 LYS A   2      56.118  75.668  52.547  1.00  1.53              
ATOM     20  CE  LYS A   2      57.982  76.461  51.808  1.00  1.53              
ATOM     21  HE1 LYS A   2      57.517  76.645  50.837  1.00  1.53              
ATOM     22  HE2 LYS A   2      58.999  76.099  51.648  1.00  1.53              
ATOM     23  NZ  LYS A   2      58.034  77.712  52.597  1.00  1.53              
ATOM     24  HZ1 LYS A   2      58.399  77.527  53.537  1.00  1.53              
ATOM     25  HZ2 LYS A   2      58.546  78.467  52.174  1.00  1.53              
ATOM     26  HZ3 LYS A   2      57.101  78.036  52.874  1.00  1.53              
ATOM     27  C   LYS A   2      58.479  71.231  53.163  1.00  1.53              
ATOM     28  O   LYS A   2      57.290  70.944  53.320  1.00  1.53              
ATOM     29  N   MET A   3      59.401  70.979  54.073  1.00  1.43              
ATOM     30  H   MET A   3      60.334  71.322  53.907  1.00  1.43              
ATOM     31  CA  MET A   3      59.185  70.296  55.346  1.00  1.43              
ATOM     32  HA  MET A   3      58.138  70.385  55.636  1.00  1.43              
ATOM     33  CB  MET A   3      59.492  68.793  55.118  1.00  1.43              
ATOM     34  HB1 MET A   3      58.826  68.444  54.327  1.00  1.43              
ATOM     35  HB2 MET A   3      59.226  68.211  55.996  1.00  1.43              
ATOM     36  CG  MET A   3      60.921  68.423  54.695  1.00  1.43              
ATOM     37  HG1 MET A   3      61.193  68.975  53.797  1.00  1.43              
ATOM     38  HG2 MET A   3      60.919  67.364  54.434  1.00  1.43              
ATOM     39  SD  MET A   3      62.210  68.671  55.946  1.00  1.43              
ATOM     40  CE  MET A   3      63.568  67.726  55.207  1.00  1.43              
ATOM     41  HE1 MET A   3      64.443  67.779  55.856  1.00  1.43              
ATOM     42  HE2 MET A   3      63.269  66.683  55.095  1.00  1.43              
ATOM     43  HE3 MET A   3      63.817  68.138  54.230  1.00  1.43              
ATOM     44  C   MET A   3      60.015  71.034  56.416  1.00  1.43              
ATOM     45  O   MET A   3      60.582  72.077  56.088  1.00  1.43              
ATOM     46  N   PRO A   4      60.071  70.605  57.694  1.00  1.32              
ATOM     47  CD  PRO A   4      59.465  69.411  58.270  1.00  1.32              
ATOM     48  HD1 PRO A   4      60.077  68.541  58.030  1.00  1.32              
ATOM     49  HD2 PRO A   4      58.444  69.262  57.918  1.00  1.32              
ATOM     50  CG  PRO A   4      59.476  69.608  59.783  1.00  1.32              
ATOM     51  HG1 PRO A   4      59.618  68.662  60.306  1.00  1.32              
ATOM     52  HG2 PRO A   4      58.555  70.088  60.105  1.00  1.32              
ATOM     53  CB  PRO A   4      60.649  70.556  60.001  1.00  1.32              
ATOM     54  HB1 PRO A   4      61.566  69.967  60.071  1.00  1.32              
ATOM     55  HB2 PRO A   4      60.514  71.152  60.904  1.00  1.32              
ATOM     56  CA  PRO A   4      60.668  71.426  58.735  1.00  1.32              
ATOM     57  HA  PRO A   4      60.013  72.284  58.890  1.00  1.32              
ATOM     58  C   PRO A   4      62.083  71.957  58.511  1.00  1.32              
ATOM     59  O   PRO A   4      62.378  73.024  59.034  1.00  1.32              
ATOM     60  N   GLY A   5      62.969  71.192  57.863  1.00  1.54              
ATOM     61  H   GLY A   5      62.621  70.348  57.434  1.00  1.54              
ATOM     62  CA  GLY A   5      64.398  71.487  57.658  1.00  1.54              
ATOM     63  HA1 GLY A   5      64.478  72.435  57.126  1.00  1.54              
ATOM     64  HA2 GLY A   5      64.826  70.710  57.023  1.00  1.54              
ATOM     65  C   GLY A   5      65.266  71.590  58.919  1.00  1.54              
ATOM     66  O   GLY A   5      66.477  71.442  58.831  1.00  1.54              
ATOM     67  N   LYS A   6      64.679  71.791  60.105  1.00  1.12              
ATOM     68  H   LYS A   6      63.692  71.995  60.059  1.00  1.12              
ATOM     69  CA  LYS A   6      65.377  72.085  61.372  1.00  1.12              
ATOM     70  HA  LYS A   6      66.448  71.974  61.193  1.00  1.12              
ATOM     71  CB  LYS A   6      65.170  73.575  61.756  1.00  1.12              
ATOM     72  HB1 LYS A   6      65.736  74.171  61.037  1.00  1.12              
ATOM     73  HB2 LYS A   6      65.642  73.749  62.724  1.00  1.12              
ATOM     74  CG  LYS A   6      63.742  74.169  61.801  1.00  1.12              
ATOM     75  HG1 LYS A   6      63.409  74.361  60.786  1.00  1.12              
ATOM     76  HG2 LYS A   6      63.818  75.140  62.283  1.00  1.12              
ATOM     77  CD  LYS A   6      62.687  73.327  62.537  1.00  1.12              
ATOM     78  HD1 LYS A   6      63.109  73.008  63.490  1.00  1.12              
ATOM     79  HD2 LYS A   6      62.467  72.438  61.947  1.00  1.12              
ATOM     80  CE  LYS A   6      61.371  74.053  62.870  1.00  1.12              
ATOM     81  HE1 LYS A   6      61.604  74.978  63.404  1.00  1.12              
ATOM     82  HE2 LYS A   6      60.809  73.411  63.557  1.00  1.12              
ATOM     83  NZ  LYS A   6      60.524  74.340  61.686  1.00  1.12              
ATOM     84  HZ1 LYS A   6      60.338  73.496  61.168  1.00  1.12              
ATOM     85  HZ2 LYS A   6      59.621  74.712  61.988  1.00  1.12              
ATOM     86  HZ3 LYS A   6      60.967  74.998  61.058  1.00  1.12              
ATOM     87  C   LYS A   6      65.099  71.092  62.512  1.00  1.12              
ATOM     88  O   LYS A   6      65.093  71.481  63.681  1.00  1.12              
ATOM     89  N   LYS A   7      64.837  69.822  62.169  1.00  1.13              
ATOM     90  H   LYS A   7      64.937  69.597  61.188  1.00  1.13              
ATOM     91  CA  LYS A   7      64.235  68.800  63.054  1.00  1.13              
ATOM     92  HA  LYS A   7      64.020  67.924  62.442  1.00  1.13              
ATOM     93  CB  LYS A   7      65.244  68.336  64.138  1.00  1.13              
ATOM     94  HB1 LYS A   7      64.782  67.560  64.748  1.00  1.13              
ATOM     95  HB2 LYS A   7      65.470  69.176  64.794  1.00  1.13              
ATOM     96  CG  LYS A   7      66.567  67.754  63.591  1.00  1.13              
ATOM     97  HG1 LYS A   7      67.048  68.479  62.935  1.00  1.13              
ATOM     98  HG2 LYS A   7      66.359  66.846  63.025  1.00  1.13              
ATOM     99  CD  LYS A   7      67.526  67.431  64.754  1.00  1.13              
ATOM    100  HD1 LYS A   7      67.069  66.687  65.410  1.00  1.13              
ATOM    101  HD2 LYS A   7      67.659  68.346  65.335  1.00  1.13              
ATOM    102  CE  LYS A   7      68.926  66.957  64.323  1.00  1.13              
ATOM    103  HE1 LYS A   7      69.601  67.110  65.169  1.00  1.13              
ATOM    104  HE2 LYS A   7      69.287  67.582  63.503  1.00  1.13              
ATOM    105  NZ  LYS A   7      68.979  65.526  63.937  1.00  1.13              
ATOM    106  HZ1 LYS A   7      69.947  65.195  63.874  1.00  1.13              
ATOM    107  HZ2 LYS A   7      68.516  64.926  64.599  1.00  1.13              
ATOM    108  HZ3 LYS A   7      68.603  65.353  63.007  1.00  1.13              
ATOM    109  C   LYS A   7      62.867  69.235  63.612  1.00  1.13              
ATOM    110  O   LYS A   7      62.317  70.267  63.233  1.00  1.13              
ATOM    111  N   LEU A   8      62.315  68.427  64.510  1.00  1.11              
ATOM    112  H   LEU A   8      62.823  67.591  64.770  1.00  1.11              
ATOM    113  CA  LEU A   8      61.152  68.737  65.343  1.00  1.11              
ATOM    114  HA  LEU A   8      61.010  69.815  65.371  1.00  1.11              
ATOM    115  CB  LEU A   8      59.882  68.057  64.780  1.00  1.11              
ATOM    116  HB1 LEU A   8      59.121  68.036  65.564  1.00  1.11              
ATOM    117  HB2 LEU A   8      60.120  67.018  64.547  1.00  1.11              
ATOM    118  CG  LEU A   8      59.263  68.728  63.536  1.00  1.11              
ATOM    119  HG  LEU A   8      60.029  68.864  62.774  1.00  1.11              
ATOM    120  CD1 LEU A   8      58.155  67.852  62.953  1.00  1.11              
ATOM    121 1HD1 LEU A   8      57.685  68.347  62.105  1.00  1.11              
ATOM    122 2HD1 LEU A   8      58.576  66.907  62.616  1.00  1.11              
ATOM    123 3HD1 LEU A   8      57.401  67.648  63.712  1.00  1.11              
ATOM    124  CD2 LEU A   8      58.643  70.090  63.877  1.00  1.11              
ATOM    125 1HD2 LEU A   8      58.153  70.506  62.998  1.00  1.11              
ATOM    126 2HD2 LEU A   8      57.902  69.974  64.667  1.00  1.11              
ATOM    127 3HD2 LEU A   8      59.415  70.784  64.200  1.00  1.11              
ATOM    128  C   LEU A   8      61.454  68.250  66.765  1.00  1.11              
ATOM    129  O   LEU A   8      62.225  67.296  66.917  1.00  1.11              
ATOM    130  N   PRO A   9      60.910  68.905  67.801  1.00  1.09              
ATOM    131  CD  PRO A   9      60.137  70.142  67.756  1.00  1.09              
ATOM    132  HD1 PRO A   9      59.229  70.023  67.163  1.00  1.09              
ATOM    133  HD2 PRO A   9      60.752  70.947  67.351  1.00  1.09              
ATOM    134  CG  PRO A   9      59.782  70.462  69.208  1.00  1.09              
ATOM    135  HG1 PRO A   9      58.816  70.029  69.456  1.00  1.09              
ATOM    136  HG2 PRO A   9      59.786  71.530  69.397  1.00  1.09              
ATOM    137  CB  PRO A   9      60.880  69.752  69.997  1.00  1.09              
ATOM    138  HB1 PRO A   9      60.572  69.541  71.021  1.00  1.09              
ATOM    139  HB2 PRO A   9      61.779  70.366  69.993  1.00  1.09              
ATOM    140  CA  PRO A   9      61.118  68.484  69.174  1.00  1.09              
ATOM    141  HA  PRO A   9      62.137  68.127  69.331  1.00  1.09              
ATOM    142  C   PRO A   9      60.104  67.393  69.589  1.00  1.09              
ATOM    143  O   PRO A   9      58.959  67.290  69.115  1.00  1.09              
ATOM    144  N   LEU A  10      60.514  66.628  70.600  1.00  0.77              
ATOM    145  H   LEU A  10      61.453  66.747  70.944  1.00  0.77              
ATOM    146  CA  LEU A  10      59.662  65.614  71.211  1.00  0.77              
ATOM    147  HA  LEU A  10      59.326  64.936  70.427  1.00  0.77              
ATOM    148  CB  LEU A  10      60.460  64.800  72.250  1.00  0.77              
ATOM    149  HB1 LEU A  10      59.788  64.049  72.668  1.00  0.77              
ATOM    150  HB2 LEU A  10      60.753  65.465  73.062  1.00  0.77              
ATOM    151  CG  LEU A  10      61.717  64.080  71.730  1.00  0.77              
ATOM    152  HG  LEU A  10      62.460  64.823  71.437  1.00  0.77              
ATOM    153  CD1 LEU A  10      62.321  63.224  72.845  1.00  0.77              
ATOM    154 1HD1 LEU A  10      63.237  62.756  72.490  1.00  0.77              
ATOM    155 2HD1 LEU A  10      62.558  63.851  73.704  1.00  0.77              
ATOM    156 3HD1 LEU A  10      61.614  62.451  73.144  1.00  0.77              
ATOM    157  CD2 LEU A  10      61.432  63.186  70.523  1.00  0.77              
ATOM    158 1HD2 LEU A  10      60.583  62.534  70.730  1.00  0.77              
ATOM    159 2HD2 LEU A  10      61.218  63.809  69.655  1.00  0.77              
ATOM    160 3HD2 LEU A  10      62.305  62.576  70.293  1.00  0.77              
ATOM    161  C   LEU A  10      58.396  66.187  71.873  1.00  0.77              
ATOM    162  O   LEU A  10      57.436  65.448  72.053  1.00  0.77              
ATOM    163  N   GLU A  11      58.369  67.484  72.194  1.00  0.84              
ATOM    164  H   GLU A  11      59.221  68.001  72.064  1.00  0.84              
ATOM    165  CA  GLU A  11      57.160  68.241  72.571  1.00  0.84              
ATOM    166  HA  GLU A  11      56.781  67.885  73.530  1.00  0.84              
ATOM    167  CB  GLU A  11      57.588  69.729  72.707  1.00  0.84              
ATOM    168  HB1 GLU A  11      58.028  70.053  71.764  1.00  0.84              
ATOM    169  HB2 GLU A  11      58.381  69.783  73.455  1.00  0.84              
ATOM    170  CG  GLU A  11      56.493  70.734  73.115  1.00  0.84              
ATOM    171  HG1 GLU A  11      56.736  71.130  74.103  1.00  0.84              
ATOM    172  HG2 GLU A  11      55.541  70.213  73.213  1.00  0.84              
ATOM    173  CD  GLU A  11      56.343  71.910  72.123  1.00  0.84              
ATOM    174  OE1 GLU A  11      55.695  71.765  71.068  1.00  0.84              
ATOM    175  OE2 GLU A  11      56.821  73.039  72.359  1.00  0.84              
ATOM    176  C   GLU A  11      56.031  68.063  71.522  1.00  0.84              
ATOM    177  O   GLU A  11      54.933  67.530  71.786  1.00  0.84              
ATOM    178  N   VAL A  12      56.355  68.437  70.281  1.00  0.79              
ATOM    179  H   VAL A  12      57.277  68.814  70.122  1.00  0.79              
ATOM    180  CA  VAL A  12      55.464  68.281  69.130  1.00  0.79              
ATOM    181  HA  VAL A  12      54.535  68.814  69.327  1.00  0.79              
ATOM    182  CB  VAL A  12      56.101  68.860  67.848  1.00  0.79              
ATOM    183  HB  VAL A  12      57.113  68.471  67.734  1.00  0.79              
ATOM    184  CG1 VAL A  12      55.325  68.538  66.564  1.00  0.79              
ATOM    185 1HG1 VAL A  12      55.778  69.050  65.718  1.00  0.79              
ATOM    186 2HG1 VAL A  12      55.353  67.468  66.361  1.00  0.79              
ATOM    187 3HG1 VAL A  12      54.289  68.856  66.665  1.00  0.79              
ATOM    188  CG2 VAL A  12      56.176  70.383  67.934  1.00  0.79              
ATOM    189 1HG2 VAL A  12      56.709  70.779  67.069  1.00  0.79              
ATOM    190 2HG2 VAL A  12      55.171  70.800  67.962  1.00  0.79              
ATOM    191 3HG2 VAL A  12      56.705  70.684  68.835  1.00  0.79              
ATOM    192  C   VAL A  12      55.115  66.824  68.898  1.00  0.79              
ATOM    193  O   VAL A  12      53.941  66.512  68.660  1.00  0.79              
ATOM    194  N   LEU A  13      56.119  65.939  68.956  1.00  0.81              
ATOM    195  H   LEU A  13      57.064  66.253  69.146  1.00  0.81              
ATOM    196  CA  LEU A  13      55.821  64.523  68.701  1.00  0.81              
ATOM    197  HA  LEU A  13      55.299  64.461  67.746  1.00  0.81              
ATOM    198  CB  LEU A  13      57.109  63.698  68.575  1.00  0.81              
ATOM    199  HB1 LEU A  13      56.818  62.675  68.325  1.00  0.81              
ATOM    200  HB2 LEU A  13      57.604  63.670  69.546  1.00  0.81              
ATOM    201  CG  LEU A  13      58.114  64.187  67.515  1.00  0.81              
ATOM    202  HG  LEU A  13      58.582  65.103  67.865  1.00  0.81              
ATOM    203  CD1 LEU A  13      59.196  63.126  67.347  1.00  0.81              
ATOM    204 1HD1 LEU A  13      59.994  63.512  66.714  1.00  0.81              
ATOM    205 2HD1 LEU A  13      59.617  62.861  68.313  1.00  0.81              
ATOM    206 3HD1 LEU A  13      58.781  62.226  66.892  1.00  0.81              
ATOM    207  CD2 LEU A  13      57.498  64.456  66.140  1.00  0.81              
ATOM    208 1HD2 LEU A  13      58.278  64.785  65.457  1.00  0.81              
ATOM    209 2HD2 LEU A  13      57.026  63.552  65.756  1.00  0.81              
ATOM    210 3HD2 LEU A  13      56.755  65.248  66.206  1.00  0.81              
ATOM    211  C   LEU A  13      54.865  63.901  69.721  1.00  0.81              
ATOM    212  O   LEU A  13      54.023  63.099  69.329  1.00  0.81              
ATOM    213  N   ILE A  14      54.941  64.304  70.990  1.00  0.78              
ATOM    214  H   ILE A  14      55.671  64.957  71.250  1.00  0.78              
ATOM    215  CA  ILE A  14      54.003  63.885  72.029  1.00  0.78              
ATOM    216  HA  ILE A  14      53.918  62.799  71.992  1.00  0.78              
ATOM    217  CB  ILE A  14      54.533  64.272  73.431  1.00  0.78              
ATOM    218  HB  ILE A  14      54.877  65.308  73.400  1.00  0.78              
ATOM    219  CG2 ILE A  14      53.446  64.157  74.518  1.00  0.78              
ATOM    220 1HG2 ILE A  14      53.852  64.397  75.498  1.00  0.78              
ATOM    221 2HG2 ILE A  14      52.641  64.866  74.323  1.00  0.78              
ATOM    222 3HG2 ILE A  14      53.033  63.147  74.535  1.00  0.78              
ATOM    223  CG1 ILE A  14      55.724  63.349  73.794  1.00  0.78              
ATOM    224 1HG1 ILE A  14      56.392  63.265  72.938  1.00  0.78              
ATOM    225 2HG1 ILE A  14      55.349  62.348  74.014  1.00  0.78              
ATOM    226  CD1 ILE A  14      56.560  63.841  74.982  1.00  0.78              
ATOM    227  HD1 ILE A  14      57.436  63.203  75.097  1.00  0.78              
ATOM    228  HD2 ILE A  14      56.894  64.863  74.802  1.00  0.78              
ATOM    229  HD3 ILE A  14      55.983  63.803  75.903  1.00  0.78              
ATOM    230  C   ILE A  14      52.607  64.429  71.756  1.00  0.78              
ATOM    231  O   ILE A  14      51.694  63.632  71.916  1.00  0.78              
ATOM    232  N   GLU A  15      52.370  65.683  71.306  1.00  0.70              
ATOM    233  H   GLU A  15      53.123  66.352  71.196  1.00  0.70              
ATOM    234  CA  GLU A  15      50.941  65.982  70.971  1.00  0.70              
ATOM    235  HA  GLU A  15      50.363  65.541  71.786  1.00  0.70              
ATOM    236  CB  GLU A  15      50.534  67.458  71.016  1.00  0.70              
ATOM    237  HB1 GLU A  15      51.021  67.992  70.198  1.00  0.70              
ATOM    238  HB2 GLU A  15      50.869  67.885  71.962  1.00  0.70              
ATOM    239  CG  GLU A  15      48.999  67.667  70.901  1.00  0.70              
ATOM    240  HG1 GLU A  15      48.684  67.388  69.893  1.00  0.70              
ATOM    241  HG2 GLU A  15      48.793  68.735  71.006  1.00  0.70              
ATOM    242  CD  GLU A  15      48.125  66.896  71.930  1.00  0.70              
ATOM    243  OE1 GLU A  15      48.430  66.970  73.134  1.00  0.70              
ATOM    244  OE2 GLU A  15      47.130  66.238  71.518  1.00  0.70              
ATOM    245  C   GLU A  15      50.412  65.258  69.701  1.00  0.70              
ATOM    246  O   GLU A  15      49.269  64.766  69.658  1.00  0.70              
ATOM    247  N   MET A  16      51.227  65.155  68.645  1.00  0.72              
ATOM    248  H   MET A  16      52.180  65.500  68.725  1.00  0.72              
ATOM    249  CA  MET A  16      50.801  64.447  67.422  1.00  0.72              
ATOM    250  HA  MET A  16      49.911  64.929  67.016  1.00  0.72              
ATOM    251  CB  MET A  16      51.912  64.495  66.364  1.00  0.72              
ATOM    252  HB1 MET A  16      51.632  63.825  65.552  1.00  0.72              
ATOM    253  HB2 MET A  16      52.846  64.138  66.799  1.00  0.72              
ATOM    254  CG  MET A  16      52.123  65.898  65.796  1.00  0.72              
ATOM    255  HG1 MET A  16      52.426  66.564  66.603  1.00  0.72              
ATOM    256  HG2 MET A  16      51.185  66.269  65.384  1.00  0.72              
ATOM    257  SD  MET A  16      53.394  65.969  64.508  1.00  0.72              
ATOM    258  CE  MET A  16      52.563  65.082  63.161  1.00  0.72              
ATOM    259  HE1 MET A  16      53.177  65.140  62.263  1.00  0.72              
ATOM    260  HE2 MET A  16      52.428  64.035  63.428  1.00  0.72              
ATOM    261  HE3 MET A  16      51.592  65.534  62.962  1.00  0.72              
ATOM    262  C   MET A  16      50.429  62.976  67.707  1.00  0.72              
ATOM    263  O   MET A  16      49.323  62.504  67.397  1.00  0.72              
ATOM    264  N   GLU A  17      51.361  62.265  68.351  1.00  0.84              
ATOM    265  H   GLU A  17      52.245  62.698  68.612  1.00  0.84              
ATOM    266  CA  GLU A  17      51.141  60.888  68.760  1.00  0.84              
ATOM    267  HA  GLU A  17      50.783  60.358  67.878  1.00  0.84              
ATOM    268  CB  GLU A  17      52.433  60.175  69.199  1.00  0.84              
ATOM    269  HB1 GLU A  17      52.747  60.547  70.175  1.00  0.84              
ATOM    270  HB2 GLU A  17      53.216  60.382  68.469  1.00  0.84              
ATOM    271  CG  GLU A  17      52.212  58.644  69.261  1.00  0.84              
ATOM    272  HG1 GLU A  17      51.817  58.311  68.300  1.00  0.84              
ATOM    273  HG2 GLU A  17      51.471  58.422  70.030  1.00  0.84              
ATOM    274  CD  GLU A  17      53.467  57.828  69.592  1.00  0.84              
ATOM    275  OE1 GLU A  17      53.411  56.577  69.571  1.00  0.84              
ATOM    276  OE2 GLU A  17      54.507  58.417  69.961  1.00  0.84              
ATOM    277  C   GLU A  17      50.041  60.761  69.803  1.00  0.84              
ATOM    278  O   GLU A  17      49.311  59.780  69.753  1.00  0.84              
ATOM    279  N   ALA A  18      49.826  61.742  70.682  1.00  0.84              
ATOM    280  H   ALA A  18      50.490  62.505  70.754  1.00  0.84              
ATOM    281  CA  ALA A  18      48.661  61.748  71.557  1.00  0.84              
ATOM    282  HA  ALA A  18      48.707  60.839  72.160  1.00  0.84              
ATOM    283  CB  ALA A  18      48.697  62.938  72.524  1.00  0.84              
ATOM    284  HB1 ALA A  18      47.852  62.882  73.208  1.00  0.84              
ATOM    285  HB2 ALA A  18      49.607  62.903  73.120  1.00  0.84              
ATOM    286  HB3 ALA A  18      48.654  63.878  71.976  1.00  0.84              
ATOM    287  C   ALA A  18      47.364  61.681  70.755  1.00  0.84              
ATOM    288  O   ALA A  18      46.485  60.905  71.121  1.00  0.84              
ATOM    289  N   ASN A  19      47.213  62.415  69.651  1.00  0.73              
ATOM    290  H   ASN A  19      47.969  63.026  69.355  1.00  0.73              
ATOM    291  CA  ASN A  19      46.012  62.226  68.819  1.00  0.73              
ATOM    292  HA  ASN A  19      45.137  62.259  69.467  1.00  0.73              
ATOM    293  CB  ASN A  19      45.907  63.422  67.864  1.00  0.73              
ATOM    294  HB1 ASN A  19      45.070  63.281  67.182  1.00  0.73              
ATOM    295  HB2 ASN A  19      46.822  63.532  67.283  1.00  0.73              
ATOM    296  CG  ASN A  19      45.645  64.667  68.693  1.00  0.73              
ATOM    297  OD1 ASN A  19      44.607  64.801  69.318  1.00  0.73              
ATOM    298  ND2 ASN A  19      46.627  65.513  68.867  1.00  0.73              
ATOM    299 1HD2 ASN A  19      47.561  65.233  68.610  1.00  0.73              
ATOM    300 2HD2 ASN A  19      46.569  66.117  69.684  1.00  0.73              
ATOM    301  C   ASN A  19      45.939  60.838  68.151  1.00  0.73              
ATOM    302  O   ASN A  19      44.880  60.191  68.194  1.00  0.73              
ATOM    303  N   ALA A  20      47.058  60.339  67.611  1.00  0.66              
ATOM    304  H   ALA A  20      47.923  60.868  67.658  1.00  0.66              
ATOM    305  CA  ALA A  20      47.054  59.006  66.986  1.00  0.66              
ATOM    306  HA  ALA A  20      46.293  59.000  66.202  1.00  0.66              
ATOM    307  CB  ALA A  20      48.415  58.790  66.312  1.00  0.66              
ATOM    308  HB1 ALA A  20      48.399  57.850  65.757  1.00  0.66              
ATOM    309  HB2 ALA A  20      48.624  59.608  65.621  1.00  0.66              
ATOM    310  HB3 ALA A  20      49.201  58.745  67.066  1.00  0.66              
ATOM    311  C   ALA A  20      46.714  57.850  67.945  1.00  0.66              
ATOM    312  O   ALA A  20      46.024  56.926  67.536  1.00  0.66              
ATOM    313  N   PHE A  21      47.151  57.941  69.205  1.00  0.84              
ATOM    314  H   PHE A  21      47.758  58.733  69.414  1.00  0.84              
ATOM    315  CA  PHE A  21      46.994  56.973  70.301  1.00  0.84              
ATOM    316  HA  PHE A  21      46.887  55.981  69.868  1.00  0.84              
ATOM    317  CB  PHE A  21      48.280  57.029  71.141  1.00  0.84              
ATOM    318  HB1 PHE A  21      48.337  58.012  71.610  1.00  0.84              
ATOM    319  HB2 PHE A  21      49.138  56.940  70.472  1.00  0.84              
ATOM    320  CG  PHE A  21      48.451  55.966  72.213  1.00  0.84              
ATOM    321  CD1 PHE A  21      48.213  54.610  71.929  1.00  0.84              
ATOM    322  HD1 PHE A  21      47.871  54.309  70.951  1.00  0.84              
ATOM    323  CE1 PHE A  21      48.401  53.630  72.917  1.00  0.84              
ATOM    324  HE1 PHE A  21      48.199  52.592  72.690  1.00  0.84              
ATOM    325  CZ  PHE A  21      48.834  54.001  74.200  1.00  0.84              
ATOM    326  HZ  PHE A  21      48.967  53.253  74.968  1.00  0.84              
ATOM    327  CE2 PHE A  21      49.088  55.354  74.491  1.00  0.84              
ATOM    328  HE2 PHE A  21      49.417  55.648  75.477  1.00  0.84              
ATOM    329  CD2 PHE A  21      48.899  56.335  73.499  1.00  0.84              
ATOM    330  HD2 PHE A  21      49.094  57.373  73.722  1.00  0.84              
ATOM    331  C   PHE A  21      45.720  57.218  71.149  1.00  0.84              
ATOM    332  O   PHE A  21      45.351  56.396  71.986  1.00  0.84              
ATOM    333  N   LYS A  22      45.003  58.326  70.900  1.00  0.86              
ATOM    334  H   LYS A  22      45.437  59.036  70.326  1.00  0.86              
ATOM    335  CA  LYS A  22      43.587  58.500  71.263  1.00  0.86              
ATOM    336  HA  LYS A  22      43.390  58.037  72.232  1.00  0.86              
ATOM    337  CB  LYS A  22      43.230  60.009  71.319  1.00  0.86              
ATOM    338  HB1 LYS A  22      42.143  60.108  71.340  1.00  0.86              
ATOM    339  HB2 LYS A  22      43.568  60.453  70.385  1.00  0.86              
ATOM    340  CG  LYS A  22      43.776  60.851  72.498  1.00  0.86              
ATOM    341  HG1 LYS A  22      44.786  60.538  72.743  1.00  0.86              
ATOM    342  HG2 LYS A  22      43.171  60.661  73.385  1.00  0.86              
ATOM    343  CD  LYS A  22      43.743  62.374  72.174  1.00  0.86              
ATOM    344  HD1 LYS A  22      42.816  62.794  72.564  1.00  0.86              
ATOM    345  HD2 LYS A  22      43.726  62.503  71.093  1.00  0.86              
ATOM    346  CE  LYS A  22      44.945  63.165  72.724  1.00  0.86              
ATOM    347  HE1 LYS A  22      45.846  62.582  72.536  1.00  0.86              
ATOM    348  HE2 LYS A  22      44.850  63.271  73.808  1.00  0.86              
ATOM    349  NZ  LYS A  22      45.091  64.506  72.080  1.00  0.86              
ATOM    350  HZ1 LYS A  22      45.026  64.450  71.066  1.00  0.86              
ATOM    351  HZ2 LYS A  22      44.388  65.159  72.382  1.00  0.86              
ATOM    352  HZ3 LYS A  22      45.998  64.962  72.251  1.00  0.86              
ATOM    353  C   LYS A  22      42.637  57.857  70.253  1.00  0.86              
ATOM    354  O   LYS A  22      41.574  57.387  70.658  1.00  0.86              
ATOM    355  N   ALA A  23      42.987  57.805  68.961  1.00  0.97              
ATOM    356  H   ALA A  23      43.847  58.253  68.676  1.00  0.97              
ATOM    357  CA  ALA A  23      42.532  56.640  68.187  1.00  0.97              
ATOM    358  HA  ALA A  23      41.477  56.447  68.390  1.00  0.97              
ATOM    359  CB  ALA A  23      42.689  56.931  66.687  1.00  0.97              
ATOM    360  HB1 ALA A  23      42.346  56.078  66.104  1.00  0.97              
ATOM    361  HB2 ALA A  23      42.093  57.803  66.422  1.00  0.97              
ATOM    362  HB3 ALA A  23      43.732  57.128  66.446  1.00  0.97              
ATOM    363  C   ALA A  23      43.344  55.404  68.629  1.00  0.97              
ATOM    364  O   ALA A  23      44.382  55.522  69.273  1.00  0.97              
ATOM    365  N   GLY A  24      42.903  54.190  68.318  1.00  1.19              
ATOM    366  H   GLY A  24      42.030  54.110  67.826  1.00  1.19              
ATOM    367  CA  GLY A  24      43.539  52.983  68.863  1.00  1.19              
ATOM    368  HA1 GLY A  24      42.830  52.159  68.816  1.00  1.19              
ATOM    369  HA2 GLY A  24      43.777  53.151  69.914  1.00  1.19              
ATOM    370  C   GLY A  24      44.825  52.541  68.147  1.00  1.19              
ATOM    371  O   GLY A  24      44.853  51.478  67.524  1.00  1.19              
ATOM    372  N   CYS A  25      45.861  53.382  68.175  1.00  0.95              
ATOM    373  H   CYS A  25      45.725  54.259  68.669  1.00  0.95              
ATOM    374  CA  CYS A  25      47.200  53.080  67.667  1.00  0.95              
ATOM    375  HA  CYS A  25      47.119  52.567  66.716  1.00  0.95              
ATOM    376  CB  CYS A  25      47.927  54.420  67.454  1.00  0.95              
ATOM    377  HB1 CYS A  25      48.142  54.872  68.423  1.00  0.95              
ATOM    378  HB2 CYS A  25      47.272  55.078  66.888  1.00  0.95              
ATOM    379  SG  CYS A  25      49.471  54.268  66.510  1.00  0.95              
ATOM    380  HG  CYS A  25      49.937  55.501  66.759  1.00  0.95              
ATOM    381  C   CYS A  25      47.997  52.142  68.573  1.00  0.95              
ATOM    382  O   CYS A  25      47.775  52.038  69.779  1.00  0.95              
ATOM    383  N   THR A  26      49.002  51.519  67.969  1.00  0.92              
ATOM    384  H   THR A  26      49.111  51.638  66.969  1.00  0.92              
ATOM    385  CA  THR A  26      49.967  50.631  68.601  1.00  0.92              
ATOM    386  HA  THR A  26      49.800  50.607  69.675  1.00  0.92              
ATOM    387  CB  THR A  26      49.828  49.193  68.037  1.00  0.92              
ATOM    388  HB  THR A  26      50.711  48.618  68.313  1.00  0.92              
ATOM    389  CG2 THR A  26      48.592  48.490  68.586  1.00  0.92              
ATOM    390 1HG2 THR A  26      48.549  47.477  68.187  1.00  0.92              
ATOM    391 2HG2 THR A  26      48.641  48.442  69.671  1.00  0.92              
ATOM    392 3HG2 THR A  26      47.692  49.025  68.288  1.00  0.92              
ATOM    393  OG1 THR A  26      49.701  49.211  66.633  1.00  0.92              
ATOM    394  HG1 THR A  26      50.082  48.387  66.244  1.00  0.92              
ATOM    395  C   THR A  26      51.387  51.134  68.322  1.00  0.92              
ATOM    396  O   THR A  26      51.777  51.487  67.196  1.00  0.92              
ATOM    397  N   ARG A  27      52.218  51.152  69.374  1.00  0.88              
ATOM    398  H   ARG A  27      51.862  50.937  70.294  1.00  0.88              
ATOM    399  CA  ARG A  27      53.621  51.545  69.196  1.00  0.88              
ATOM    400  HA  ARG A  27      53.586  52.426  68.547  1.00  0.88              
ATOM    401  CB  ARG A  27      54.302  52.009  70.495  1.00  0.88              
ATOM    402  HB1 ARG A  27      55.355  51.723  70.478  1.00  0.88              
ATOM    403  HB2 ARG A  27      53.825  51.557  71.365  1.00  0.88              
ATOM    404  CG  ARG A  27      54.207  53.549  70.559  1.00  0.88              
ATOM    405  HG1 ARG A  27      53.156  53.846  70.568  1.00  0.88              
ATOM    406  HG2 ARG A  27      54.675  53.962  69.663  1.00  0.88              
ATOM    407  CD  ARG A  27      54.909  54.145  71.777  1.00  0.88              
ATOM    408  HD1 ARG A  27      55.927  53.755  71.819  1.00  0.88              
ATOM    409  HD2 ARG A  27      54.368  53.851  72.679  1.00  0.88              
ATOM    410  NE  ARG A  27      54.963  55.617  71.683  1.00  0.88              
ATOM    411  HE  ARG A  27      54.509  56.052  70.869  1.00  0.88              
ATOM    412  CZ  ARG A  27      55.536  56.439  72.536  1.00  0.88              
ATOM    413  NH1 ARG A  27      55.619  57.713  72.305  1.00  0.88              
ATOM    414 1HH1 ARG A  27      55.259  58.050  71.401  1.00  0.88              
ATOM    415 2HH1 ARG A  27      56.043  58.363  72.929  1.00  0.88              
ATOM    416  NH2 ARG A  27      56.029  56.006  73.664  1.00  0.88              
ATOM    417 1HH2 ARG A  27      55.926  55.034  73.876  1.00  0.88              
ATOM    418 2HH2 ARG A  27      56.441  56.651  74.306  1.00  0.88              
ATOM    419  C   ARG A  27      54.437  50.595  68.314  1.00  0.88              
ATOM    420  O   ARG A  27      55.362  51.073  67.678  1.00  0.88              
ATOM    421  N   GLY A  28      54.056  49.322  68.174  1.00  0.79              
ATOM    422  H   GLY A  28      53.280  48.991  68.720  1.00  0.79              
ATOM    423  CA  GLY A  28      54.614  48.439  67.137  1.00  0.79              
ATOM    424  HA1 GLY A  28      54.194  47.440  67.261  1.00  0.79              
ATOM    425  HA2 GLY A  28      55.697  48.378  67.249  1.00  0.79              
ATOM    426  C   GLY A  28      54.293  48.903  65.710  1.00  0.79              
ATOM    427  O   GLY A  28      55.204  48.945  64.891  1.00  0.79              
ATOM    428  N   CYS A  29      53.068  49.362  65.424  1.00  0.81              
ATOM    429  H   CYS A  29      52.308  49.134  66.051  1.00  0.81              
ATOM    430  CA  CYS A  29      52.708  50.006  64.155  1.00  0.81              
ATOM    431  HA  CYS A  29      52.852  49.290  63.346  1.00  0.81              
ATOM    432  CB  CYS A  29      51.214  50.393  64.183  1.00  0.81              
ATOM    433  HB1 CYS A  29      50.945  50.721  65.178  1.00  0.81              
ATOM    434  HB2 CYS A  29      50.615  49.511  63.957  1.00  0.81              
ATOM    435  SG  CYS A  29      50.783  51.762  63.060  1.00  0.81              
ATOM    436  HG  CYS A  29      51.133  51.145  61.925  1.00  0.81              
ATOM    437  C   CYS A  29      53.606  51.203  63.836  1.00  0.81              
ATOM    438  O   CYS A  29      54.329  51.218  62.826  1.00  0.81              
ATOM    439  N   LEU A  30      53.568  52.211  64.713  1.00  0.74              
ATOM    440  H   LEU A  30      52.931  52.155  65.503  1.00  0.74              
ATOM    441  CA  LEU A  30      54.260  53.464  64.409  1.00  0.74              
ATOM    442  HA  LEU A  30      53.939  53.818  63.428  1.00  0.74              
ATOM    443  CB  LEU A  30      53.807  54.476  65.478  1.00  0.74              
ATOM    444  HB1 LEU A  30      54.043  54.099  66.475  1.00  0.74              
ATOM    445  HB2 LEU A  30      52.720  54.543  65.408  1.00  0.74              
ATOM    446  CG  LEU A  30      54.382  55.901  65.337  1.00  0.74              
ATOM    447  HG  LEU A  30      54.588  56.108  64.287  1.00  0.74              
ATOM    448  CD1 LEU A  30      53.364  56.929  65.836  1.00  0.74              
ATOM    449 1HD1 LEU A  30      53.780  57.933  65.762  1.00  0.74              
ATOM    450 2HD1 LEU A  30      52.459  56.877  65.232  1.00  0.74              
ATOM    451 3HD1 LEU A  30      53.109  56.725  66.877  1.00  0.74              
ATOM    452  CD2 LEU A  30      55.666  56.098  66.152  1.00  0.74              
ATOM    453 1HD2 LEU A  30      56.035  57.113  66.008  1.00  0.74              
ATOM    454 2HD2 LEU A  30      55.454  55.946  67.212  1.00  0.74              
ATOM    455 3HD2 LEU A  30      56.436  55.399  65.833  1.00  0.74              
ATOM    456  C   LEU A  30      55.781  53.280  64.355  1.00  0.74              
ATOM    457  O   LEU A  30      56.438  53.935  63.550  1.00  0.74              
ATOM    458  N   ILE A  31      56.338  52.362  65.151  1.00  0.81              
ATOM    459  H   ILE A  31      55.755  51.868  65.817  1.00  0.81              
ATOM    460  CA  ILE A  31      57.758  52.007  65.087  1.00  0.81              
ATOM    461  HA  ILE A  31      58.336  52.922  65.011  1.00  0.81              
ATOM    462  CB  ILE A  31      58.224  51.338  66.408  1.00  0.81              
ATOM    463  HB  ILE A  31      57.554  50.508  66.629  1.00  0.81              
ATOM    464  CG2 ILE A  31      59.653  50.767  66.323  1.00  0.81              
ATOM    465 1HG2 ILE A  31      59.941  50.316  67.269  1.00  0.81              
ATOM    466 2HG2 ILE A  31      59.707  49.986  65.567  1.00  0.81              
ATOM    467 3HG2 ILE A  31      60.357  51.559  66.069  1.00  0.81              
ATOM    468  CG1 ILE A  31      58.167  52.389  67.549  1.00  0.81              
ATOM    469 1HG1 ILE A  31      57.196  52.883  67.548  1.00  0.81              
ATOM    470 2HG1 ILE A  31      58.916  53.161  67.367  1.00  0.81              
ATOM    471  CD1 ILE A  31      58.380  51.820  68.959  1.00  0.81              
ATOM    472  HD1 ILE A  31      58.166  52.595  69.694  1.00  0.81              
ATOM    473  HD2 ILE A  31      57.710  50.977  69.128  1.00  0.81              
ATOM    474  HD3 ILE A  31      59.411  51.497  69.093  1.00  0.81              
ATOM    475  C   ILE A  31      58.111  51.182  63.845  1.00  0.81              
ATOM    476  O   ILE A  31      59.219  51.326  63.345  1.00  0.81              
ATOM    477  N   CYS A  32      57.207  50.376  63.287  1.00  0.88              
ATOM    478  H   CYS A  32      56.322  50.221  63.758  1.00  0.88              
ATOM    479  CA  CYS A  32      57.432  49.725  61.997  1.00  0.88              
ATOM    480  HA  CYS A  32      58.380  49.188  62.050  1.00  0.88              
ATOM    481  CB  CYS A  32      56.328  48.694  61.712  1.00  0.88              
ATOM    482  HB1 CYS A  32      55.376  49.201  61.553  1.00  0.88              
ATOM    483  HB2 CYS A  32      56.219  48.073  62.602  1.00  0.88              
ATOM    484  SG  CYS A  32      56.666  47.580  60.314  1.00  0.88              
ATOM    485  C   CYS A  32      57.566  50.776  60.895  1.00  0.88              
ATOM    486  O   CYS A  32      58.621  50.879  60.268  1.00  0.88              
ATOM    487  N   LEU A  33      56.550  51.634  60.739  1.00  0.77              
ATOM    488  H   LEU A  33      55.748  51.555  61.356  1.00  0.77              
ATOM    489  CA  LEU A  33      56.573  52.674  59.700  1.00  0.77              
ATOM    490  HA  LEU A  33      56.673  52.198  58.724  1.00  0.77              
ATOM    491  CB  LEU A  33      55.245  53.456  59.760  1.00  0.77              
ATOM    492  HB1 LEU A  33      55.292  54.268  59.031  1.00  0.77              
ATOM    493  HB2 LEU A  33      55.160  53.902  60.753  1.00  0.77              
ATOM    494  CG  LEU A  33      53.984  52.611  59.484  1.00  0.77              
ATOM    495  HG  LEU A  33      53.933  51.778  60.183  1.00  0.77              
ATOM    496  CD1 LEU A  33      52.739  53.479  59.694  1.00  0.77              
ATOM    497 1HD1 LEU A  33      51.844  52.875  59.539  1.00  0.77              
ATOM    498 2HD1 LEU A  33      52.725  53.860  60.716  1.00  0.77              
ATOM    499 3HD1 LEU A  33      52.741  54.313  58.993  1.00  0.77              
ATOM    500  CD2 LEU A  33      53.955  52.066  58.056  1.00  0.77              
ATOM    501 1HD2 LEU A  33      53.027  51.517  57.889  1.00  0.77              
ATOM    502 2HD2 LEU A  33      54.024  52.881  57.338  1.00  0.77              
ATOM    503 3HD2 LEU A  33      54.783  51.377  57.899  1.00  0.77              
ATOM    504  C   LEU A  33      57.791  53.607  59.854  1.00  0.77              
ATOM    505  O   LEU A  33      58.524  53.860  58.907  1.00  0.77              
ATOM    506  N   SER A  34      58.075  54.076  61.067  1.00  0.96              
ATOM    507  H   SER A  34      57.483  53.822  61.849  1.00  0.96              
ATOM    508  CA  SER A  34      59.240  54.932  61.305  1.00  0.96              
ATOM    509  HA  SER A  34      59.270  55.679  60.510  1.00  0.96              
ATOM    510  CB  SER A  34      59.096  55.706  62.620  1.00  0.96              
ATOM    511  HB1 SER A  34      58.229  56.366  62.559  1.00  0.96              
ATOM    512  HB2 SER A  34      59.988  56.316  62.776  1.00  0.96              
ATOM    513  OG  SER A  34      58.930  54.838  63.718  1.00  0.96              
ATOM    514  HG  SER A  34      58.013  54.507  63.701  1.00  0.96              
ATOM    515  C   SER A  34      60.601  54.229  61.263  1.00  0.96              
ATOM    516  O   SER A  34      61.607  54.917  61.091  1.00  0.96              
ATOM    517  N   LYS A  35      60.661  52.892  61.305  1.00  0.91              
ATOM    518  H   LYS A  35      59.817  52.368  61.509  1.00  0.91              
ATOM    519  CA  LYS A  35      61.864  52.119  60.966  1.00  0.91              
ATOM    520  HA  LYS A  35      62.679  52.825  60.809  1.00  0.91              
ATOM    521  CB  LYS A  35      62.298  51.165  62.104  1.00  0.91              
ATOM    522  HB1 LYS A  35      61.662  50.278  62.082  1.00  0.91              
ATOM    523  HB2 LYS A  35      62.135  51.663  63.062  1.00  0.91              
ATOM    524  CG  LYS A  35      63.799  50.766  62.020  1.00  0.91              
ATOM    525  HG1 LYS A  35      64.321  51.248  62.847  1.00  0.91              
ATOM    526  HG2 LYS A  35      64.243  51.142  61.097  1.00  0.91              
ATOM    527  CD  LYS A  35      64.055  49.246  62.096  1.00  0.91              
ATOM    528  HD1 LYS A  35      63.718  48.770  61.173  1.00  0.91              
ATOM    529  HD2 LYS A  35      63.446  48.852  62.911  1.00  0.91              
ATOM    530  CE  LYS A  35      65.523  48.865  62.396  1.00  0.91              
ATOM    531  HE1 LYS A  35      65.541  47.839  62.770  1.00  0.91              
ATOM    532  HE2 LYS A  35      65.877  49.510  63.209  1.00  0.91              
ATOM    533  NZ  LYS A  35      66.460  48.975  61.240  1.00  0.91              
ATOM    534  HZ1 LYS A  35      66.267  49.796  60.697  1.00  0.91              
ATOM    535  HZ2 LYS A  35      67.418  49.046  61.577  1.00  0.91              
ATOM    536  HZ3 LYS A  35      66.447  48.159  60.624  1.00  0.91              
ATOM    537  C   LYS A  35      61.679  51.405  59.621  1.00  0.91              
ATOM    538  O   LYS A  35      62.242  50.328  59.403  1.00  0.91              
ATOM    539  N   ILE A  36      60.958  52.040  58.680  1.00  0.87              
ATOM    540  H   ILE A  36      60.433  52.866  58.933  1.00  0.87              
ATOM    541  CA  ILE A  36      61.128  51.727  57.262  1.00  0.87              
ATOM    542  HA  ILE A  36      60.717  50.734  57.081  1.00  0.87              
ATOM    543  CB  ILE A  36      60.425  52.743  56.312  1.00  0.87              
ATOM    544  HB  ILE A  36      60.767  52.487  55.310  1.00  0.87              
ATOM    545  CG2 ILE A  36      58.894  52.589  56.249  1.00  0.87              
ATOM    546 1HG2 ILE A  36      58.579  52.451  55.216  1.00  0.87              
ATOM    547 2HG2 ILE A  36      58.558  51.753  56.864  1.00  0.87              
ATOM    548 3HG2 ILE A  36      58.390  53.489  56.589  1.00  0.87              
ATOM    549  CG1 ILE A  36      60.859  54.217  56.518  1.00  0.87              
ATOM    550 1HG1 ILE A  36      61.943  54.279  56.579  1.00  0.87              
ATOM    551 2HG1 ILE A  36      60.463  54.599  57.457  1.00  0.87              
ATOM    552  CD1 ILE A  36      60.424  55.146  55.376  1.00  0.87              
ATOM    553  HD1 ILE A  36      60.810  56.148  55.559  1.00  0.87              
ATOM    554  HD2 ILE A  36      60.820  54.784  54.428  1.00  0.87              
ATOM    555  HD3 ILE A  36      59.338  55.200  55.314  1.00  0.87              
ATOM    556  C   ILE A  36      62.617  51.705  56.869  1.00  0.87              
ATOM    557  O   ILE A  36      63.457  52.431  57.413  1.00  0.87              
ATOM    558  N   LYS A  37      62.933  50.944  55.826  1.00  0.83              
ATOM    559  H   LYS A  37      62.221  50.322  55.452  1.00  0.83              
ATOM    560  CA  LYS A  37      64.253  50.960  55.197  1.00  0.83              
ATOM    561  HA  LYS A  37      64.955  51.548  55.788  1.00  0.83              
ATOM    562  CB  LYS A  37      64.750  49.503  55.118  1.00  0.83              
ATOM    563  HB1 LYS A  37      65.679  49.486  54.559  1.00  0.83              
ATOM    564  HB2 LYS A  37      64.010  48.911  54.576  1.00  0.83              
ATOM    565  CG  LYS A  37      65.026  48.853  56.487  1.00  0.83              
ATOM    566  HG1 LYS A  37      64.319  49.219  57.232  1.00  0.83              
ATOM    567  HG2 LYS A  37      66.026  49.140  56.814  1.00  0.83              
ATOM    568  CD  LYS A  37      64.922  47.315  56.478  1.00  0.83              
ATOM    569  HD1 LYS A  37      63.867  47.045  56.382  1.00  0.83              
ATOM    570  HD2 LYS A  37      65.270  46.959  57.450  1.00  0.83              
ATOM    571  CE  LYS A  37      65.716  46.627  55.357  1.00  0.83              
ATOM    572  HE1 LYS A  37      66.716  47.062  55.305  1.00  0.83              
ATOM    573  HE2 LYS A  37      65.205  46.799  54.406  1.00  0.83              
ATOM    574  NZ  LYS A  37      65.844  45.169  55.594  1.00  0.83              
ATOM    575  HZ1 LYS A  37      66.173  44.697  54.755  1.00  0.83              
ATOM    576  HZ2 LYS A  37      66.485  45.006  56.376  1.00  0.83              
ATOM    577  HZ3 LYS A  37      64.948  44.766  55.830  1.00  0.83              
ATOM    578  C   LYS A  37      64.143  51.586  53.805  1.00  0.83              
ATOM    579  O   LYS A  37      63.282  51.203  53.023  1.00  0.83              
ATOM    580  N   CYS A  38      65.035  52.532  53.492  1.00  0.72              
ATOM    581  H   CYS A  38      65.721  52.794  54.177  1.00  0.72              
ATOM    582  CA  CYS A  38      64.984  53.298  52.242  1.00  0.72              
ATOM    583  HA  CYS A  38      64.130  52.959  51.652  1.00  0.72              
ATOM    584  CB  CYS A  38      64.730  54.783  52.528  1.00  0.72              
ATOM    585  HB1 CYS A  38      65.582  55.201  53.057  1.00  0.72              
ATOM    586  HB2 CYS A  38      63.848  54.868  53.160  1.00  0.72              
ATOM    587  SG  CYS A  38      64.454  55.746  51.013  1.00  0.72              
ATOM    588  C   CYS A  38      66.224  53.119  51.357  1.00  0.72              
ATOM    589  O   CYS A  38      67.354  53.180  51.845  1.00  0.72              
ATOM    590  N   THR A  39      66.000  52.882  50.062  1.00  0.89              
ATOM    591  H   THR A  39      65.047  52.900  49.726  1.00  0.89              
ATOM    592  CA  THR A  39      67.054  52.648  49.069  1.00  0.89              
ATOM    593  HA  THR A  39      67.864  52.107  49.560  1.00  0.89              
ATOM    594  CB  THR A  39      66.549  51.761  47.909  1.00  0.89              
ATOM    595  HB  THR A  39      67.386  51.561  47.237  1.00  0.89              
ATOM    596  CG2 THR A  39      65.959  50.427  48.343  1.00  0.89              
ATOM    597 1HG2 THR A  39      65.667  49.849  47.465  1.00  0.89              
ATOM    598 2HG2 THR A  39      66.717  49.865  48.881  1.00  0.89              
ATOM    599 3HG2 THR A  39      65.086  50.573  48.977  1.00  0.89              
ATOM    600  OG1 THR A  39      65.561  52.441  47.189  1.00  0.89              
ATOM    601  HG1 THR A  39      64.856  51.816  46.919  1.00  0.89              
ATOM    602  C   THR A  39      67.645  53.943  48.490  1.00  0.89              
ATOM    603  O   THR A  39      66.980  54.976  48.385  1.00  0.89              
ATOM    604  N   ALA A  40      68.906  53.874  48.038  1.00  1.02              
ATOM    605  H   ALA A  40      69.432  53.026  48.165  1.00  1.02              
ATOM    606  CA  ALA A  40      69.579  55.010  47.403  1.00  1.02              
ATOM    607  HA  ALA A  40      69.601  55.843  48.108  1.00  1.02              
ATOM    608  CB  ALA A  40      71.025  54.608  47.092  1.00  1.02              
ATOM    609  HB1 ALA A  40      71.550  55.452  46.645  1.00  1.02              
ATOM    610  HB2 ALA A  40      71.540  54.332  48.012  1.00  1.02              
ATOM    611  HB3 ALA A  40      71.052  53.769  46.398  1.00  1.02              
ATOM    612  C   ALA A  40      68.829  55.511  46.145  1.00  1.02              
ATOM    613  O   ALA A  40      68.524  56.695  46.020  1.00  1.02              
ATOM    614  N   LYS A  41      68.442  54.569  45.267  1.00  1.03              
ATOM    615  H   LYS A  41      68.747  53.628  45.444  1.00  1.03              
ATOM    616  CA  LYS A  41      67.603  54.814  44.080  1.00  1.03              
ATOM    617  HA  LYS A  41      68.151  55.434  43.365  1.00  1.03              
ATOM    618  CB  LYS A  41      67.196  53.482  43.408  1.00  1.03              
ATOM    619  HB1 LYS A  41      66.627  53.727  42.510  1.00  1.03              
ATOM    620  HB2 LYS A  41      66.521  52.957  44.086  1.00  1.03              
ATOM    621  CG  LYS A  41      68.312  52.499  43.017  1.00  1.03              
ATOM    622  HG1 LYS A  41      68.881  52.221  43.905  1.00  1.03              
ATOM    623  HG2 LYS A  41      68.979  52.963  42.289  1.00  1.03              
ATOM    624  CD  LYS A  41      67.665  51.237  42.412  1.00  1.03              
ATOM    625  HD1 LYS A  41      67.204  51.489  41.455  1.00  1.03              
ATOM    626  HD2 LYS A  41      66.880  50.887  43.085  1.00  1.03              
ATOM    627  CE  LYS A  41      68.660  50.090  42.206  1.00  1.03              
ATOM    628  HE1 LYS A  41      69.215  49.939  43.135  1.00  1.03              
ATOM    629  HE2 LYS A  41      69.367  50.352  41.413  1.00  1.03              
ATOM    630  NZ  LYS A  41      67.946  48.841  41.861  1.00  1.03              
ATOM    631  HZ1 LYS A  41      68.515  47.993  41.875  1.00  1.03              
ATOM    632  HZ2 LYS A  41      67.174  48.612  42.481  1.00  1.03              
ATOM    633  HZ3 LYS A  41      67.562  48.798  40.916  1.00  1.03              
ATOM    634  C   LYS A  41      66.303  55.560  44.434  1.00  1.03              
ATOM    635  O   LYS A  41      65.963  56.590  43.842  1.00  1.03              
ATOM    636  N   MET A  42      65.582  55.059  45.446  1.00  0.82              
ATOM    637  H   MET A  42      65.910  54.239  45.939  1.00  0.82              
ATOM    638  CA  MET A  42      64.333  55.670  45.883  1.00  0.82              
ATOM    639  HA  MET A  42      63.662  55.698  45.031  1.00  0.82              
ATOM    640  CB  MET A  42      63.672  54.847  47.009  1.00  0.82              
ATOM    641  HB1 MET A  42      64.329  54.846  47.879  1.00  0.82              
ATOM    642  HB2 MET A  42      63.535  53.824  46.664  1.00  0.82              
ATOM    643  CG  MET A  42      62.287  55.354  47.440  1.00  0.82              
ATOM    644  HG1 MET A  42      61.542  54.953  46.753  1.00  0.82              
ATOM    645  HG2 MET A  42      62.274  56.435  47.348  1.00  0.82              
ATOM    646  SD  MET A  42      61.775  54.980  49.148  1.00  0.82              
ATOM    647  CE  MET A  42      61.890  53.176  49.217  1.00  0.82              
ATOM    648  HE1 MET A  42      61.753  52.842  50.246  1.00  0.82              
ATOM    649  HE2 MET A  42      61.104  52.749  48.604  1.00  0.82              
ATOM    650  HE3 MET A  42      62.862  52.842  48.857  1.00  0.82              
ATOM    651  C   MET A  42      64.556  57.111  46.328  1.00  0.82              
ATOM    652  O   MET A  42      63.816  57.984  45.902  1.00  0.82              
ATOM    653  N   LYS A  43      65.610  57.398  47.096  1.00  1.07              
ATOM    654  H   LYS A  43      66.210  56.638  47.409  1.00  1.07              
ATOM    655  CA  LYS A  43      65.921  58.785  47.494  1.00  1.07              
ATOM    656  HA  LYS A  43      64.985  59.270  47.775  1.00  1.07              
ATOM    657  CB  LYS A  43      66.817  58.695  48.747  1.00  1.07              
ATOM    658  HB1 LYS A  43      67.850  58.512  48.445  1.00  1.07              
ATOM    659  HB2 LYS A  43      66.488  57.844  49.347  1.00  1.07              
ATOM    660  CG  LYS A  43      66.745  59.940  49.642  1.00  1.07              
ATOM    661  HG1 LYS A  43      65.698  60.170  49.829  1.00  1.07              
ATOM    662  HG2 LYS A  43      67.221  60.788  49.148  1.00  1.07              
ATOM    663  CD  LYS A  43      67.443  59.674  50.986  1.00  1.07              
ATOM    664  HD1 LYS A  43      68.464  59.347  50.790  1.00  1.07              
ATOM    665  HD2 LYS A  43      66.922  58.864  51.493  1.00  1.07              
ATOM    666  CE  LYS A  43      67.498  60.892  51.920  1.00  1.07              
ATOM    667  HE1 LYS A  43      68.065  61.685  51.425  1.00  1.07              
ATOM    668  HE2 LYS A  43      68.043  60.599  52.824  1.00  1.07              
ATOM    669  NZ  LYS A  43      66.157  61.391  52.294  1.00  1.07              
ATOM    670  HZ1 LYS A  43      66.201  62.147  52.961  1.00  1.07              
ATOM    671  HZ2 LYS A  43      65.639  61.712  51.478  1.00  1.07              
ATOM    672  HZ3 LYS A  43      65.591  60.673  52.743  1.00  1.07              
ATOM    673  C   LYS A  43      66.542  59.648  46.386  1.00  1.07              
ATOM    674  O   LYS A  43      66.701  60.848  46.591  1.00  1.07              
ATOM    675  N   GLN A  44      66.857  59.099  45.212  1.00  1.03              
ATOM    676  H   GLN A  44      66.843  58.094  45.122  1.00  1.03              
ATOM    677  CA  GLN A  44      67.020  59.908  43.994  1.00  1.03              
ATOM    678  HA  GLN A  44      67.535  60.836  44.248  1.00  1.03              
ATOM    679  CB  GLN A  44      67.882  59.176  42.946  1.00  1.03              
ATOM    680  HB1 GLN A  44      67.903  59.773  42.032  1.00  1.03              
ATOM    681  HB2 GLN A  44      67.436  58.215  42.700  1.00  1.03              
ATOM    682  CG  GLN A  44      69.335  58.961  43.405  1.00  1.03              
ATOM    683  HG1 GLN A  44      69.348  58.455  44.367  1.00  1.03              
ATOM    684  HG2 GLN A  44      69.814  59.932  43.532  1.00  1.03              
ATOM    685  CD  GLN A  44      70.135  58.116  42.418  1.00  1.03              
ATOM    686  OE1 GLN A  44      69.973  56.906  42.318  1.00  1.03              
ATOM    687  NE2 GLN A  44      71.037  58.698  41.659  1.00  1.03              
ATOM    688 1HE2 GLN A  44      71.181  59.688  41.711  1.00  1.03              
ATOM    689 2HE2 GLN A  44      71.546  58.096  41.036  1.00  1.03              
ATOM    690  C   GLN A  44      65.666  60.314  43.394  1.00  1.03              
ATOM    691  O   GLN A  44      65.519  61.452  42.959  1.00  1.03              
ATOM    692  N   TYR A  45      64.667  59.427  43.396  1.00  1.01              
ATOM    693  H   TYR A  45      64.842  58.498  43.753  1.00  1.01              
ATOM    694  CA  TYR A  45      63.381  59.709  42.717  1.00  1.01              
ATOM    695  HA  TYR A  45      63.568  60.331  41.840  1.00  1.01              
ATOM    696  CB  TYR A  45      62.863  58.359  42.240  1.00  1.01              
ATOM    697  HB1 TYR A  45      62.494  57.816  43.109  1.00  1.01              
ATOM    698  HB2 TYR A  45      63.707  57.791  41.845  1.00  1.01              
ATOM    699  CG  TYR A  45      61.798  58.358  41.161  1.00  1.01              
ATOM    700  CD1 TYR A  45      62.177  58.375  39.805  1.00  1.01              
ATOM    701  HD1 TYR A  45      63.211  58.524  39.533  1.00  1.01              
ATOM    702  CE1 TYR A  45      61.217  58.135  38.803  1.00  1.01              
ATOM    703  HE1 TYR A  45      61.501  58.103  37.759  1.00  1.01              
ATOM    704  CZ  TYR A  45      59.882  57.847  39.155  1.00  1.01              
ATOM    705  OH  TYR A  45      59.000  57.473  38.195  1.00  1.01              
ATOM    706  HH  TYR A  45      58.238  57.000  38.601  1.00  1.01              
ATOM    707  CE2 TYR A  45      59.496  57.882  40.511  1.00  1.01              
ATOM    708  HE2 TYR A  45      58.474  57.649  40.779  1.00  1.01              
ATOM    709  CD2 TYR A  45      60.447  58.164  41.508  1.00  1.01              
ATOM    710  HD2 TYR A  45      60.147  58.165  42.539  1.00  1.01              
ATOM    711  C   TYR A  45      62.316  60.432  43.574  1.00  1.01              
ATOM    712  O   TYR A  45      61.451  61.126  43.049  1.00  1.01              
ATOM    713  N   ILE A  46      62.386  60.308  44.904  1.00  0.89              
ATOM    714  H   ILE A  46      63.076  59.656  45.256  1.00  0.89              
ATOM    715  CA  ILE A  46      61.513  60.964  45.892  1.00  0.89              
ATOM    716  HA  ILE A  46      61.085  61.844  45.408  1.00  0.89              
ATOM    717  CB  ILE A  46      60.314  60.068  46.308  1.00  0.89              
ATOM    718  HB  ILE A  46      59.837  60.536  47.169  1.00  0.89              
ATOM    719  CG2 ILE A  46      59.252  60.035  45.194  1.00  0.89              
ATOM    720 1HG2 ILE A  46      58.349  59.528  45.521  1.00  0.89              
ATOM    721 2HG2 ILE A  46      58.996  61.049  44.887  1.00  0.89              
ATOM    722 3HG2 ILE A  46      59.648  59.513  44.323  1.00  0.89              
ATOM    723  CG1 ILE A  46      60.730  58.637  46.724  1.00  0.89              
ATOM    724 1HG1 ILE A  46      61.558  58.703  47.430  1.00  0.89              
ATOM    725 2HG1 ILE A  46      61.073  58.090  45.844  1.00  0.89              
ATOM    726  CD1 ILE A  46      59.605  57.838  47.390  1.00  0.89              
ATOM    727  HD1 ILE A  46      59.983  56.874  47.720  1.00  0.89              
ATOM    728  HD2 ILE A  46      59.231  58.377  48.258  1.00  0.89              
ATOM    729  HD3 ILE A  46      58.798  57.652  46.684  1.00  0.89              
ATOM    730  C   ILE A  46      62.308  61.531  47.102  1.00  0.89              
ATOM    731  O   ILE A  46      62.064  61.145  48.250  1.00  0.89              
ATOM    732  N   PRO A  47      63.289  62.441  46.880  1.00  1.22              
ATOM    733  CD  PRO A  47      63.529  63.168  45.631  1.00  1.22              
ATOM    734  HD1 PRO A  47      62.827  64.000  45.561  1.00  1.22              
ATOM    735  HD2 PRO A  47      63.446  62.543  44.747  1.00  1.22              
ATOM    736  CG  PRO A  47      64.954  63.710  45.711  1.00  1.22              
ATOM    737  HG1 PRO A  47      65.061  64.646  45.163  1.00  1.22              
ATOM    738  HG2 PRO A  47      65.652  62.966  45.328  1.00  1.22              
ATOM    739  CB  PRO A  47      65.170  63.897  47.208  1.00  1.22              
ATOM    740  HB1 PRO A  47      64.754  64.858  47.514  1.00  1.22              
ATOM    741  HB2 PRO A  47      66.227  63.838  47.471  1.00  1.22              
ATOM    742  CA  PRO A  47      64.371  62.746  47.827  1.00  1.22              
ATOM    743  HA  PRO A  47      65.012  61.870  47.854  1.00  1.22              
ATOM    744  C   PRO A  47      64.019  63.041  49.294  1.00  1.22              
ATOM    745  O   PRO A  47      64.626  62.473  50.205  1.00  1.22              
ATOM    746  N   GLY A  48      63.035  63.902  49.557  1.00  1.18              
ATOM    747  H   GLY A  48      62.563  64.334  48.776  1.00  1.18              
ATOM    748  CA  GLY A  48      62.645  64.310  50.911  1.00  1.18              
ATOM    749  HA1 GLY A  48      62.477  65.386  50.927  1.00  1.18              
ATOM    750  HA2 GLY A  48      63.434  64.083  51.627  1.00  1.18              
ATOM    751  C   GLY A  48      61.367  63.623  51.380  1.00  1.18              
ATOM    752  O   GLY A  48      60.524  64.265  51.996  1.00  1.18              
ATOM    753  N   ARG A  49      61.196  62.332  51.052  1.00  1.03              
ATOM    754  H   ARG A  49      61.849  61.915  50.397  1.00  1.03              
ATOM    755  CA  ARG A  49      60.079  61.518  51.567  1.00  1.03              
ATOM    756  HA  ARG A  49      59.533  62.101  52.313  1.00  1.03              
ATOM    757  CB  ARG A  49      59.095  61.129  50.443  1.00  1.03              
ATOM    758  HB1 ARG A  49      58.228  60.706  50.944  1.00  1.03              
ATOM    759  HB2 ARG A  49      59.543  60.350  49.825  1.00  1.03              
ATOM    760  CG  ARG A  49      58.587  62.244  49.519  1.00  1.03              
ATOM    761  HG1 ARG A  49      59.309  62.407  48.718  1.00  1.03              
ATOM    762  HG2 ARG A  49      58.501  63.167  50.095  1.00  1.03              
ATOM    763  CD  ARG A  49      57.198  61.934  48.916  1.00  1.03              
ATOM    764  HD1 ARG A  49      56.935  62.767  48.260  1.00  1.03              
ATOM    765  HD2 ARG A  49      56.464  61.935  49.725  1.00  1.03              
ATOM    766  NE  ARG A  49      57.100  60.669  48.140  1.00  1.03              
ATOM    767  HE  ARG A  49      57.299  60.733  47.154  1.00  1.03              
ATOM    768  CZ  ARG A  49      56.624  59.505  48.565  1.00  1.03              
ATOM    769  NH1 ARG A  49      56.345  58.537  47.745  1.00  1.03              
ATOM    770 1HH1 ARG A  49      56.446  58.648  46.751  1.00  1.03              
ATOM    771 2HH1 ARG A  49      55.897  57.701  48.086  1.00  1.03              
ATOM    772  NH2 ARG A  49      56.393  59.250  49.821  1.00  1.03              
ATOM    773 1HH2 ARG A  49      56.621  59.945  50.507  1.00  1.03              
ATOM    774 2HH2 ARG A  49      56.212  58.306  50.131  1.00  1.03              
ATOM    775  C   ARG A  49      60.492  60.237  52.292  1.00  1.03              
ATOM    776  O   ARG A  49      59.624  59.446  52.656  1.00  1.03              
ATOM    777  N   CYS A  50      61.784  60.005  52.487  1.00  1.16              
ATOM    778  H   CYS A  50      62.441  60.724  52.229  1.00  1.16              
ATOM    779  CA  CYS A  50      62.284  58.889  53.286  1.00  1.16              
ATOM    780  HA  CYS A  50      61.519  58.610  54.014  1.00  1.16              
ATOM    781  CB  CYS A  50      62.565  57.668  52.397  1.00  1.16              
ATOM    782  HB1 CYS A  50      61.794  57.575  51.631  1.00  1.16              
ATOM    783  HB2 CYS A  50      62.506  56.782  53.028  1.00  1.16              
ATOM    784  SG  CYS A  50      64.201  57.668  51.614  1.00  1.16              
ATOM    785  C   CYS A  50      63.532  59.305  54.065  1.00  1.16              
ATOM    786  O   CYS A  50      64.131  60.336  53.758  1.00  1.16              
ATOM    787  N   HIS A  51      63.928  58.489  55.053  1.00  1.06              
ATOM    788  H   HIS A  51      63.441  57.615  55.171  1.00  1.06              
ATOM    789  CA  HIS A  51      64.832  58.915  56.138  1.00  1.06              
ATOM    790  HA  HIS A  51      64.779  58.185  56.945  1.00  1.06              
ATOM    791  CB  HIS A  51      66.300  58.965  55.656  1.00  1.06              
ATOM    792  HB1 HIS A  51      66.928  59.206  56.513  1.00  1.06              
ATOM    793  HB2 HIS A  51      66.410  59.778  54.940  1.00  1.06              
ATOM    794  CG  HIS A  51      66.844  57.705  55.026  1.00  1.06              
ATOM    795  ND1 HIS A  51      67.396  57.617  53.745  1.00  1.06              
ATOM    796  CE1 HIS A  51      67.866  56.365  53.626  1.00  1.06              
ATOM    797  HE1 HIS A  51      68.352  55.969  52.744  1.00  1.06              
ATOM    798  NE2 HIS A  51      67.646  55.672  54.759  1.00  1.06              
ATOM    799  HE2 HIS A  51      67.959  54.727  54.944  1.00  1.06              
ATOM    800  CD2 HIS A  51      67.000  56.503  55.652  1.00  1.06              
ATOM    801  HD2 HIS A  51      66.715  56.283  56.669  1.00  1.06              
ATOM    802  C   HIS A  51      64.368  60.244  56.765  1.00  1.06              
ATOM    803  O   HIS A  51      65.125  61.210  56.841  1.00  1.06              
ATOM    804  N   ASP A  52      63.082  60.271  57.137  1.00  1.17              
ATOM    805  H   ASP A  52      62.572  59.412  57.052  1.00  1.17              
ATOM    806  CA  ASP A  52      62.400  61.350  57.856  1.00  1.17              
ATOM    807  HA  ASP A  52      61.337  61.237  57.642  1.00  1.17              
ATOM    808  CB  ASP A  52      62.541  61.098  59.377  1.00  1.17              
ATOM    809  HB1 ASP A  52      62.073  60.138  59.612  1.00  1.17              
ATOM    810  HB2 ASP A  52      61.984  61.863  59.924  1.00  1.17              
ATOM    811  CG  ASP A  52      63.994  61.067  59.880  1.00  1.17              
ATOM    812  OD1 ASP A  52      64.618  59.985  59.834  1.00  1.17              
ATOM    813  OD2 ASP A  52      64.497  62.144  60.272  1.00  1.17              
ATOM    814  C   ASP A  52      62.723  62.785  57.366  1.00  1.17              
ATOM    815  O   ASP A  52      62.429  63.147  56.228  1.00  1.17              
ATOM    816  N   TYR A  53      63.240  63.620  58.260  1.00  1.24              
ATOM    817  H   TYR A  53      63.483  63.223  59.164  1.00  1.24              
ATOM    818  CA  TYR A  53      63.523  65.041  58.080  1.00  1.24              
ATOM    819  HA  TYR A  53      63.816  65.200  57.044  1.00  1.24              
ATOM    820  CB  TYR A  53      62.243  65.854  58.353  1.00  1.24              
ATOM    821  HB1 TYR A  53      61.542  65.664  57.539  1.00  1.24              
ATOM    822  HB2 TYR A  53      62.477  66.918  58.326  1.00  1.24              
ATOM    823  CG  TYR A  53      61.557  65.533  59.667  1.00  1.24              
ATOM    824  CD1 TYR A  53      62.002  66.135  60.856  1.00  1.24              
ATOM    825  HD1 TYR A  53      62.823  66.836  60.815  1.00  1.24              
ATOM    826  CE1 TYR A  53      61.415  65.783  62.084  1.00  1.24              
ATOM    827  HE1 TYR A  53      61.766  66.205  63.008  1.00  1.24              
ATOM    828  CZ  TYR A  53      60.377  64.830  62.124  1.00  1.24              
ATOM    829  OH  TYR A  53      59.825  64.496  63.320  1.00  1.24              
ATOM    830  HH  TYR A  53      59.205  63.768  63.236  1.00  1.24              
ATOM    831  CE2 TYR A  53      59.918  64.233  60.930  1.00  1.24              
ATOM    832  HE2 TYR A  53      59.135  63.490  60.954  1.00  1.24              
ATOM    833  CD2 TYR A  53      60.510  64.588  59.703  1.00  1.24              
ATOM    834  HD2 TYR A  53      60.184  64.110  58.783  1.00  1.24              
ATOM    835  C   TYR A  53      64.729  65.471  58.947  1.00  1.24              
ATOM    836  O   TYR A  53      64.866  66.655  59.276  1.00  1.24              
ATOM    837  N   GLY A  54      65.569  64.512  59.380  1.00  1.59              
ATOM    838  H   GLY A  54      65.331  63.545  59.167  1.00  1.59              
ATOM    839  CA  GLY A  54      66.405  64.720  60.557  1.00  1.59              
ATOM    840  HA1 GLY A  54      65.773  64.533  61.425  1.00  1.59              
ATOM    841  HA2 GLY A  54      66.700  65.768  60.594  1.00  1.59              
ATOM    842  C   GLY A  54      67.683  63.910  60.779  1.00  1.59              
ATOM    843  O   GLY A  54      68.556  64.426  61.484  1.00  1.59              
ATOM    844  N   GLY A  55      67.839  62.687  60.275  1.00  1.50              
ATOM    845  H   GLY A  55      67.056  62.260  59.789  1.00  1.50              
ATOM    846  CA  GLY A  55      68.947  61.828  60.727  1.00  1.50              
ATOM    847  HA1 GLY A  55      68.743  60.808  60.405  1.00  1.50              
ATOM    848  HA2 GLY A  55      68.950  61.819  61.817  1.00  1.50              
ATOM    849  C   GLY A  55      70.353  62.207  60.229  1.00  1.50              
ATOM    850  O   GLY A  55      70.603  62.309  59.027  1.00  1.50              
ATOM    851  N   ASP A  56      71.324  62.309  61.150  1.00  1.45              
ATOM    852  H   ASP A  56      71.044  62.219  62.117  1.00  1.45              
ATOM    853  CA  ASP A  56      72.655  62.882  60.881  1.00  1.45              
ATOM    854  HA  ASP A  56      72.706  63.136  59.823  1.00  1.45              
ATOM    855  CB  ASP A  56      72.774  64.246  61.594  1.00  1.45              
ATOM    856  HB1 ASP A  56      72.030  64.921  61.166  1.00  1.45              
ATOM    857  HB2 ASP A  56      73.758  64.666  61.374  1.00  1.45              
ATOM    858  CG  ASP A  56      72.578  64.185  63.107  1.00  1.45              
ATOM    859  OD1 ASP A  56      71.457  64.466  63.588  1.00  1.45              
ATOM    860  OD2 ASP A  56      73.558  63.827  63.802  1.00  1.45              
ATOM    861  C   ASP A  56      73.848  61.957  61.134  1.00  1.45              
ATOM    862  O   ASP A  56      74.556  61.669  60.165  1.00  1.45              
ATOM    863  N   LYS A  57      74.060  61.437  62.351  1.00  1.31              
ATOM    864  H   LYS A  57      73.470  61.766  63.107  1.00  1.31              
ATOM    865  CA  LYS A  57      75.061  60.390  62.638  1.00  1.31              
ATOM    866  HA  LYS A  57      76.050  60.772  62.392  1.00  1.31              
ATOM    867  CB  LYS A  57      75.027  59.986  64.121  1.00  1.31              
ATOM    868  HB1 LYS A  57      75.734  59.168  64.272  1.00  1.31              
ATOM    869  HB2 LYS A  57      74.034  59.596  64.355  1.00  1.31              
ATOM    870  CG  LYS A  57      75.359  61.094  65.143  1.00  1.31              
ATOM    871  HG1 LYS A  57      75.308  60.633  66.131  1.00  1.31              
ATOM    872  HG2 LYS A  57      74.588  61.861  65.119  1.00  1.31              
ATOM    873  CD  LYS A  57      76.755  61.733  65.002  1.00  1.31              
ATOM    874  HD1 LYS A  57      77.461  60.966  64.676  1.00  1.31              
ATOM    875  HD2 LYS A  57      77.081  62.065  65.990  1.00  1.31              
ATOM    876  CE  LYS A  57      76.844  62.930  64.040  1.00  1.31              
ATOM    877  HE1 LYS A  57      76.442  62.648  63.064  1.00  1.31              
ATOM    878  HE2 LYS A  57      77.899  63.187  63.907  1.00  1.31              
ATOM    879  NZ  LYS A  57      76.107  64.118  64.544  1.00  1.31              
ATOM    880  HZ1 LYS A  57      76.366  64.349  65.490  1.00  1.31              
ATOM    881  HZ2 LYS A  57      76.252  64.916  63.942  1.00  1.31              
ATOM    882  HZ3 LYS A  57      75.100  63.928  64.508  1.00  1.31              
ATOM    883  C   LYS A  57      74.823  59.180  61.728  1.00  1.31              
ATOM    884  O   LYS A  57      73.696  58.713  61.594  1.00  1.31              
ATOM    885  N   LYS A  58      75.887  58.701  61.084  1.00  1.51              
ATOM    886  H   LYS A  58      76.787  59.109  61.288  1.00  1.51              
ATOM    887  CA  LYS A  58      75.870  57.618  60.089  1.00  1.51              
ATOM    888  HA  LYS A  58      74.922  57.081  60.149  1.00  1.51              
ATOM    889  CB  LYS A  58      76.011  58.203  58.668  1.00  1.51              
ATOM    890  HB1 LYS A  58      76.323  57.417  57.977  1.00  1.51              
ATOM    891  HB2 LYS A  58      76.784  58.974  58.682  1.00  1.51              
ATOM    892  CG  LYS A  58      74.671  58.779  58.191  1.00  1.51              
ATOM    893  HG1 LYS A  58      74.146  59.205  59.041  1.00  1.51              
ATOM    894  HG2 LYS A  58      74.051  57.976  57.790  1.00  1.51              
ATOM    895  CD  LYS A  58      74.837  59.877  57.127  1.00  1.51              
ATOM    896  HD1 LYS A  58      75.267  59.441  56.222  1.00  1.51              
ATOM    897  HD2 LYS A  58      75.527  60.636  57.502  1.00  1.51              
ATOM    898  CE  LYS A  58      73.503  60.557  56.778  1.00  1.51              
ATOM    899  HE1 LYS A  58      72.843  59.832  56.294  1.00  1.51              
ATOM    900  HE2 LYS A  58      73.709  61.359  56.065  1.00  1.51              
ATOM    901  NZ  LYS A  58      72.852  61.112  57.987  1.00  1.51              
ATOM    902  HZ1 LYS A  58      73.533  61.596  58.566  1.00  1.51              
ATOM    903  HZ2 LYS A  58      72.075  61.740  57.790  1.00  1.51              
ATOM    904  HZ3 LYS A  58      72.460  60.376  58.558  1.00  1.51              
ATOM    905  C   LYS A  58      76.972  56.610  60.418  1.00  1.51              
ATOM    906  O   LYS A  58      78.022  57.010  60.910  1.00  1.51              
ATOM    907  N   THR A  59      76.704  55.320  60.215  1.00  1.59              
ATOM    908  H   THR A  59      75.812  55.061  59.821  1.00  1.59              
ATOM    909  CA  THR A  59      77.429  54.231  60.895  1.00  1.59              
ATOM    910  HA  THR A  59      77.924  54.617  61.786  1.00  1.59              
ATOM    911  CB  THR A  59      76.443  53.142  61.337  1.00  1.59              
ATOM    912  HB  THR A  59      76.991  52.241  61.613  1.00  1.59              
ATOM    913  CG2 THR A  59      75.595  53.587  62.523  1.00  1.59              
ATOM    914 1HG2 THR A  59      74.933  52.779  62.832  1.00  1.59              
ATOM    915 2HG2 THR A  59      76.242  53.839  63.362  1.00  1.59              
ATOM    916 3HG2 THR A  59      74.997  54.460  62.265  1.00  1.59              
ATOM    917  OG1 THR A  59      75.550  52.850  60.277  1.00  1.59              
ATOM    918  HG1 THR A  59      74.942  52.184  60.610  1.00  1.59              
ATOM    919  C   THR A  59      78.532  53.553  60.058  1.00  1.59              
ATOM    920  O   THR A  59      79.644  53.355  60.537  1.00  1.59              
ATOM    921  N   GLY A  60      78.253  53.226  58.795  1.00  1.75              
ATOM    922  H   GLY A  60      77.291  53.308  58.499  1.00  1.75              
ATOM    923  CA  GLY A  60      79.254  52.915  57.768  1.00  1.75              
ATOM    924  HA1 GLY A  60      80.063  53.641  57.849  1.00  1.75              
ATOM    925  HA2 GLY A  60      78.797  53.050  56.789  1.00  1.75              
ATOM    926  C   GLY A  60      79.896  51.518  57.772  1.00  1.75              
ATOM    927  O   GLY A  60      79.665  50.745  56.848  1.00  1.75              
ATOM    928  N   GLN A  61      80.755  51.218  58.751  1.00  1.52              
ATOM    929  H   GLN A  61      80.829  51.861  59.533  1.00  1.52              
ATOM    930  CA  GLN A  61      81.630  50.033  58.711  1.00  1.52              
ATOM    931  HA  GLN A  61      82.165  50.041  57.761  1.00  1.52              
ATOM    932  CB  GLN A  61      82.641  50.102  59.869  1.00  1.52              
ATOM    933  HB1 GLN A  61      83.080  49.117  60.032  1.00  1.52              
ATOM    934  HB2 GLN A  61      82.124  50.388  60.786  1.00  1.52              
ATOM    935  CG  GLN A  61      83.787  51.097  59.606  1.00  1.52              
ATOM    936  HG1 GLN A  61      84.379  51.192  60.515  1.00  1.52              
ATOM    937  HG2 GLN A  61      83.370  52.076  59.372  1.00  1.52              
ATOM    938  CD  GLN A  61      84.721  50.663  58.475  1.00  1.52              
ATOM    939  OE1 GLN A  61      84.600  49.605  57.883  1.00  1.52              
ATOM    940  NE2 GLN A  61      85.694  51.473  58.122  1.00  1.52              
ATOM    941 1HE2 GLN A  61      85.830  52.357  58.575  1.00  1.52              
ATOM    942 2HE2 GLN A  61      86.281  51.143  57.377  1.00  1.52              
ATOM    943  C   GLN A  61      80.855  48.714  58.783  1.00  1.52              
ATOM    944  O   GLN A  61      79.958  48.536  59.607  1.00  1.52              
ATOM    945  N   ALA A  62      81.265  47.766  57.943  1.00  2.23              
ATOM    946  H   ALA A  62      82.002  47.999  57.292  1.00  2.23              
ATOM    947  CA  ALA A  62      80.721  46.418  57.893  1.00  2.23              
ATOM    948  HA  ALA A  62      80.488  46.092  58.908  1.00  2.23              
ATOM    949  CB  ALA A  62      79.410  46.440  57.098  1.00  2.23              
ATOM    950  HB1 ALA A  62      78.996  45.433  57.054  1.00  2.23              
ATOM    951  HB2 ALA A  62      78.689  47.098  57.585  1.00  2.23              
ATOM    952  HB3 ALA A  62      79.602  46.807  56.090  1.00  2.23              
ATOM    953  C   ALA A  62      81.768  45.470  57.306  1.00  2.23              
ATOM    954  O   ALA A  62      81.956  45.404  56.093  1.00  2.23              
ATOM    955  N   GLY A  63      82.481  44.766  58.187  1.00  1.79              
ATOM    956  H   GLY A  63      82.252  44.875  59.161  1.00  1.79              
ATOM    957  CA  GLY A  63      83.710  44.023  57.879  1.00  1.79              
ATOM    958  HA1 GLY A  63      84.212  43.771  58.813  1.00  1.79              
ATOM    959  HA2 GLY A  63      84.371  44.680  57.311  1.00  1.79              
ATOM    960  C   GLY A  63      83.559  42.730  57.071  1.00  1.79              
ATOM    961  O   GLY A  63      84.331  41.800  57.267  1.00  1.79              
ATOM    962  N   ILE A  64      82.562  42.665  56.189  1.00  1.46              
ATOM    963  H   ILE A  64      82.054  43.531  56.046  1.00  1.46              
ATOM    964  CA  ILE A  64      82.361  41.602  55.197  1.00  1.46              
ATOM    965  HA  ILE A  64      83.321  41.134  54.972  1.00  1.46              
ATOM    966  CB  ILE A  64      81.380  40.506  55.702  1.00  1.46              
ATOM    967  HB  ILE A  64      80.392  40.958  55.799  1.00  1.46              
ATOM    968  CG2 ILE A  64      81.293  39.374  54.661  1.00  1.46              
ATOM    969 1HG2 ILE A  64      80.540  38.642  54.945  1.00  1.46              
ATOM    970 2HG2 ILE A  64      81.004  39.757  53.683  1.00  1.46              
ATOM    971 3HG2 ILE A  64      82.257  38.874  54.568  1.00  1.46              
ATOM    972  CG1 ILE A  64      81.770  39.934  57.087  1.00  1.46              
ATOM    973 1HG1 ILE A  64      81.804  40.747  57.811  1.00  1.46              
ATOM    974 2HG1 ILE A  64      82.764  39.488  57.027  1.00  1.46              
ATOM    975  CD1 ILE A  64      80.793  38.896  57.652  1.00  1.46              
ATOM    976  HD1 ILE A  64      81.064  38.674  58.683  1.00  1.46              
ATOM    977  HD2 ILE A  64      79.777  39.286  57.631  1.00  1.46              
ATOM    978  HD3 ILE A  64      80.845  37.970  57.084  1.00  1.46              
ATOM    979  C   ILE A  64      81.834  42.234  53.903  1.00  1.46              
ATOM    980  O   ILE A  64      82.366  41.987  52.826  1.00  1.46              
ATOM    981  N   VAL A  65      80.806  43.081  54.016  1.00  1.33              
ATOM    982  H   VAL A  65      80.407  43.245  54.928  1.00  1.33              
ATOM    983  CA  VAL A  65      80.217  43.842  52.911  1.00  1.33              
ATOM    984  HA  VAL A  65      81.025  44.263  52.314  1.00  1.33              
ATOM    985  CB  VAL A  65      79.375  42.906  52.002  1.00  1.33              
ATOM    986  HB  VAL A  65      80.027  42.102  51.662  1.00  1.33              
ATOM    987  CG1 VAL A  65      78.182  42.248  52.710  1.00  1.33              
ATOM    988 1HG1 VAL A  65      77.693  41.553  52.030  1.00  1.33              
ATOM    989 2HG1 VAL A  65      78.522  41.695  53.583  1.00  1.33              
ATOM    990 3HG1 VAL A  65      77.460  43.001  53.024  1.00  1.33              
ATOM    991  CG2 VAL A  65      78.864  43.611  50.741  1.00  1.33              
ATOM    992 1HG2 VAL A  65      78.437  42.871  50.065  1.00  1.33              
ATOM    993 2HG2 VAL A  65      78.089  44.336  50.990  1.00  1.33              
ATOM    994 3HG2 VAL A  65      79.689  44.108  50.231  1.00  1.33              
ATOM    995  C   VAL A  65      79.366  44.982  53.463  1.00  1.33              
ATOM    996  O   VAL A  65      78.802  44.866  54.548  1.00  1.33              
ATOM    997  N   GLY A  66      79.266  46.082  52.712  1.00  1.52              
ATOM    998  H   GLY A  66      79.737  46.094  51.822  1.00  1.52              
ATOM    999  CA  GLY A  66      78.424  47.223  53.080  1.00  1.52              
ATOM   1000  HA1 GLY A  66      78.616  48.042  52.388  1.00  1.52              
ATOM   1001  HA2 GLY A  66      78.708  47.560  54.077  1.00  1.52              
ATOM   1002  C   GLY A  66      76.910  46.920  53.076  1.00  1.52              
ATOM   1003  O   GLY A  66      76.435  45.866  52.659  1.00  1.52              
ATOM   1004  N   ALA A  67      76.118  47.882  53.553  1.00  1.43              
ATOM   1005  H   ALA A  67      76.555  48.763  53.777  1.00  1.43              
ATOM   1006  CA  ALA A  67      74.849  47.613  54.237  1.00  1.43              
ATOM   1007  HA  ALA A  67      74.823  46.556  54.511  1.00  1.43              
ATOM   1008  CB  ALA A  67      74.915  48.427  55.543  1.00  1.43              
ATOM   1009  HB1 ALA A  67      74.017  48.290  56.138  1.00  1.43              
ATOM   1010  HB2 ALA A  67      75.776  48.112  56.136  1.00  1.43              
ATOM   1011  HB3 ALA A  67      75.011  49.490  55.318  1.00  1.43              
ATOM   1012  C   ALA A  67      73.570  47.879  53.410  1.00  1.43              
ATOM   1013  O   ALA A  67      72.734  48.706  53.788  1.00  1.43              
ATOM   1014  N   ILE A  68      73.398  47.158  52.300  1.00  1.41              
ATOM   1015  H   ILE A  68      74.130  46.502  52.054  1.00  1.41              
ATOM   1016  CA  ILE A  68      72.237  47.240  51.384  1.00  1.41              
ATOM   1017  HA  ILE A  68      72.369  48.162  50.819  1.00  1.41              
ATOM   1018  CB  ILE A  68      72.261  46.079  50.359  1.00  1.41              
ATOM   1019  HB  ILE A  68      71.383  46.188  49.720  1.00  1.41              
ATOM   1020  CG2 ILE A  68      73.502  46.207  49.460  1.00  1.41              
ATOM   1021 1HG2 ILE A  68      73.440  45.503  48.630  1.00  1.41              
ATOM   1022 2HG2 ILE A  68      73.560  47.210  49.037  1.00  1.41              
ATOM   1023 3HG2 ILE A  68      74.414  45.999  50.022  1.00  1.41              
ATOM   1024  CG1 ILE A  68      72.179  44.690  51.038  1.00  1.41              
ATOM   1025 1HG1 ILE A  68      71.326  44.669  51.715  1.00  1.41              
ATOM   1026 2HG1 ILE A  68      73.081  44.513  51.623  1.00  1.41              
ATOM   1027  CD1 ILE A  68      72.003  43.526  50.056  1.00  1.41              
ATOM   1028  HD1 ILE A  68      71.870  42.602  50.617  1.00  1.41              
ATOM   1029  HD2 ILE A  68      71.120  43.687  49.440  1.00  1.41              
ATOM   1030  HD3 ILE A  68      72.882  43.425  49.423  1.00  1.41              
ATOM   1031  C   ILE A  68      70.857  47.348  52.050  1.00  1.41              
ATOM   1032  O   ILE A  68      70.606  46.784  53.117  1.00  1.41              
ATOM   1033  N   VAL A  69      69.926  48.023  51.371  1.00  1.18              
ATOM   1034  H   VAL A  69      70.197  48.444  50.497  1.00  1.18              
ATOM   1035  CA  VAL A  69      68.490  47.997  51.694  1.00  1.18              
ATOM   1036  HA  VAL A  69      68.354  47.513  52.661  1.00  1.18              
ATOM   1037  CB  VAL A  69      67.879  49.404  51.814  1.00  1.18              
ATOM   1038  HB  VAL A  69      68.194  50.022  50.973  1.00  1.18              
ATOM   1039  CG1 VAL A  69      66.345  49.359  51.847  1.00  1.18              
ATOM   1040 1HG1 VAL A  69      65.947  50.343  52.072  1.00  1.18              
ATOM   1041 2HG1 VAL A  69      65.944  49.061  50.881  1.00  1.18              
ATOM   1042 3HG1 VAL A  69      66.002  48.635  52.580  1.00  1.18              
ATOM   1043  CG2 VAL A  69      68.372  50.036  53.122  1.00  1.18              
ATOM   1044 1HG2 VAL A  69      67.950  51.033  53.233  1.00  1.18              
ATOM   1045 2HG2 VAL A  69      68.078  49.424  53.975  1.00  1.18              
ATOM   1046 3HG2 VAL A  69      69.457  50.129  53.096  1.00  1.18              
ATOM   1047  C   VAL A  69      67.780  47.150  50.667  1.00  1.18              
ATOM   1048  O   VAL A  69      67.633  47.529  49.510  1.00  1.18              
ATOM   1049  N   ASP A  70      67.335  46.000  51.142  1.00  1.18              
ATOM   1050  H   ASP A  70      67.526  45.767  52.105  1.00  1.18              
ATOM   1051  CA  ASP A  70      66.523  45.039  50.420  1.00  1.18              
ATOM   1052  HA  ASP A  70      66.013  45.533  49.593  1.00  1.18              
ATOM   1053  CB  ASP A  70      67.445  43.943  49.874  1.00  1.18              
ATOM   1054  HB1 ASP A  70      67.802  43.324  50.698  1.00  1.18              
ATOM   1055  HB2 ASP A  70      68.306  44.409  49.394  1.00  1.18              
ATOM   1056  CG  ASP A  70      66.758  43.067  48.835  1.00  1.18              
ATOM   1057  OD1 ASP A  70      65.755  43.507  48.226  1.00  1.18              
ATOM   1058  OD2 ASP A  70      67.307  41.994  48.512  1.00  1.18              
ATOM   1059  C   ASP A  70      65.489  44.474  51.394  1.00  1.18              
ATOM   1060  O   ASP A  70      65.662  44.546  52.624  1.00  1.18              
ATOM   1061  N   ILE A  71      64.416  43.934  50.829  1.00  1.11              
ATOM   1062  H   ILE A  71      64.419  43.825  49.817  1.00  1.11              
ATOM   1063  CA  ILE A  71      63.277  43.394  51.561  1.00  1.11              
ATOM   1064  HA  ILE A  71      63.503  43.386  52.626  1.00  1.11              
ATOM   1065  CB  ILE A  71      62.031  44.298  51.425  1.00  1.11              
ATOM   1066  HB  ILE A  71      61.749  44.385  50.374  1.00  1.11              
ATOM   1067  CG2 ILE A  71      60.862  43.693  52.208  1.00  1.11              
ATOM   1068 1HG2 ILE A  71      59.952  44.259  52.030  1.00  1.11              
ATOM   1069 2HG2 ILE A  71      60.686  42.666  51.896  1.00  1.11              
ATOM   1070 3HG2 ILE A  71      61.081  43.699  53.277  1.00  1.11              
ATOM   1071  CG1 ILE A  71      62.337  45.708  51.996  1.00  1.11              
ATOM   1072 1HG1 ILE A  71      63.104  46.176  51.385  1.00  1.11              
ATOM   1073 2HG1 ILE A  71      62.740  45.609  53.004  1.00  1.11              
ATOM   1074  CD1 ILE A  71      61.142  46.668  52.057  1.00  1.11              
ATOM   1075  HD1 ILE A  71      61.500  47.677  52.265  1.00  1.11              
ATOM   1076  HD2 ILE A  71      60.608  46.666  51.109  1.00  1.11              
ATOM   1077  HD3 ILE A  71      60.460  46.377  52.855  1.00  1.11              
ATOM   1078  C   ILE A  71      63.109  41.943  51.113  1.00  1.11              
ATOM   1079  O   ILE A  71      62.584  41.710  50.017  1.00  1.11              
ATOM   1080  N   PRO A  72      63.633  40.968  51.886  1.00  1.28              
ATOM   1081  CD  PRO A  72      64.465  41.161  53.071  1.00  1.28              
ATOM   1082  HD1 PRO A  72      63.864  41.559  53.889  1.00  1.28              
ATOM   1083  HD2 PRO A  72      65.300  41.829  52.862  1.00  1.28              
ATOM   1084  CG  PRO A  72      64.991  39.779  53.461  1.00  1.28              
ATOM   1085  HG1 PRO A  72      65.108  39.684  54.541  1.00  1.28              
ATOM   1086  HG2 PRO A  72      65.936  39.593  52.950  1.00  1.28              
ATOM   1087  CB  PRO A  72      63.920  38.840  52.920  1.00  1.28              
ATOM   1088  HB1 PRO A  72      63.084  38.800  53.622  1.00  1.28              
ATOM   1089  HB2 PRO A  72      64.314  37.842  52.729  1.00  1.28              
ATOM   1090  CA  PRO A  72      63.493  39.538  51.626  1.00  1.28              
ATOM   1091  HA  PRO A  72      64.206  39.271  50.845  1.00  1.28              
ATOM   1092  C   PRO A  72      62.108  39.087  51.161  1.00  1.28              
ATOM   1093  O   PRO A  72      61.978  38.323  50.205  1.00  1.28              
ATOM   1094  N   GLU A  73      61.073  39.638  51.782  1.00  1.14              
ATOM   1095  H   GLU A  73      61.292  40.266  52.556  1.00  1.14              
ATOM   1096  CA  GLU A  73      59.667  39.310  51.548  1.00  1.14              
ATOM   1097  HA  GLU A  73      59.632  38.247  51.311  1.00  1.14              
ATOM   1098  CB  GLU A  73      58.838  39.451  52.848  1.00  1.14              
ATOM   1099  HB1 GLU A  73      58.961  38.527  53.414  1.00  1.14              
ATOM   1100  HB2 GLU A  73      57.782  39.507  52.586  1.00  1.14              
ATOM   1101  CG  GLU A  73      59.154  40.616  53.801  1.00  1.14              
ATOM   1102  HG1 GLU A  73      58.396  40.628  54.586  1.00  1.14              
ATOM   1103  HG2 GLU A  73      59.069  41.550  53.245  1.00  1.14              
ATOM   1104  CD  GLU A  73      60.539  40.514  54.471  1.00  1.14              
ATOM   1105  OE1 GLU A  73      60.755  39.605  55.297  1.00  1.14              
ATOM   1106  OE2 GLU A  73      61.423  41.303  54.067  1.00  1.14              
ATOM   1107  C   GLU A  73      59.062  39.964  50.292  1.00  1.14              
ATOM   1108  O   GLU A  73      57.909  39.700  49.956  1.00  1.14              
ATOM   1109  N   ILE A  74      59.838  40.781  49.561  1.00  1.21              
ATOM   1110  H   ILE A  74      60.776  40.948  49.905  1.00  1.21              
ATOM   1111  CA  ILE A  74      59.378  41.525  48.378  1.00  1.21              
ATOM   1112  HA  ILE A  74      58.514  40.976  48.003  1.00  1.21              
ATOM   1113  CB  ILE A  74      58.821  42.933  48.765  1.00  1.21              
ATOM   1114  HB  ILE A  74      59.667  43.612  48.877  1.00  1.21              
ATOM   1115  CG2 ILE A  74      57.866  43.455  47.667  1.00  1.21              
ATOM   1116 1HG2 ILE A  74      57.485  44.441  47.913  1.00  1.21              
ATOM   1117 2HG2 ILE A  74      58.366  43.561  46.711  1.00  1.21              
ATOM   1118 3HG2 ILE A  74      57.021  42.775  47.550  1.00  1.21              
ATOM   1119  CG1 ILE A  74      58.028  42.950  50.101  1.00  1.21              
ATOM   1120 1HG1 ILE A  74      58.659  42.582  50.903  1.00  1.21              
ATOM   1121 2HG1 ILE A  74      57.171  42.280  50.023  1.00  1.21              
ATOM   1122  CD1 ILE A  74      57.528  44.327  50.545  1.00  1.21              
ATOM   1123  HD1 ILE A  74      57.295  44.297  51.605  1.00  1.21              
ATOM   1124  HD2 ILE A  74      58.290  45.085  50.375  1.00  1.21              
ATOM   1125  HD3 ILE A  74      56.614  44.581  50.014  1.00  1.21              
ATOM   1126  C   ILE A  74      60.341  41.542  47.170  1.00  1.21              
ATOM   1127  O   ILE A  74      59.909  41.879  46.071  1.00  1.21              
ATOM   1128  N   SER A  75      61.596  41.099  47.300  1.00  1.43              
ATOM   1129  H   SER A  75      61.894  40.904  48.252  1.00  1.43              
ATOM   1130  CA  SER A  75      62.589  40.812  46.227  1.00  1.43              
ATOM   1131  HA  SER A  75      63.563  40.919  46.706  1.00  1.43              
ATOM   1132  CB  SER A  75      62.500  39.335  45.824  1.00  1.43              
ATOM   1133  HB1 SER A  75      62.676  38.708  46.699  1.00  1.43              
ATOM   1134  HB2 SER A  75      63.269  39.117  45.083  1.00  1.43              
ATOM   1135  OG  SER A  75      61.231  39.033  45.282  1.00  1.43              
ATOM   1136  HG  SER A  75      60.609  38.902  46.007  1.00  1.43              
ATOM   1137  C   SER A  75      62.663  41.747  45.005  1.00  1.43              
ATOM   1138  O   SER A  75      63.567  42.582  44.938  1.00  1.43              
ATOM   1139  N   GLY A  76      61.722  41.627  44.060  1.00  1.60              
ATOM   1140  H   GLY A  76      61.035  40.899  44.218  1.00  1.60              
ATOM   1141  CA  GLY A  76      61.443  42.598  42.994  1.00  1.60              
ATOM   1142  HA1 GLY A  76      60.492  42.341  42.527  1.00  1.60              
ATOM   1143  HA2 GLY A  76      62.224  42.538  42.236  1.00  1.60              
ATOM   1144  C   GLY A  76      61.345  44.031  43.466  1.00  1.60              
ATOM   1145  O   GLY A  76      61.756  44.890  42.710  1.00  1.60              
ATOM   1146  N   PHE A  77      60.918  44.290  44.711  1.00  1.24              
ATOM   1147  H   PHE A  77      60.549  43.505  45.234  1.00  1.24              
ATOM   1148  CA  PHE A  77      61.030  45.588  45.409  1.00  1.24              
ATOM   1149  HA  PHE A  77      60.172  46.214  45.160  1.00  1.24              
ATOM   1150  CB  PHE A  77      61.021  45.317  46.928  1.00  1.24              
ATOM   1151  HB1 PHE A  77      61.542  44.379  47.128  1.00  1.24              
ATOM   1152  HB2 PHE A  77      59.986  45.188  47.233  1.00  1.24              
ATOM   1153  CG  PHE A  77      61.651  46.380  47.818  1.00  1.24              
ATOM   1154  CD1 PHE A  77      60.873  47.452  48.294  1.00  1.24              
ATOM   1155  HD1 PHE A  77      59.823  47.518  48.037  1.00  1.24              
ATOM   1156  CE1 PHE A  77      61.452  48.432  49.121  1.00  1.24              
ATOM   1157  HE1 PHE A  77      60.843  49.234  49.516  1.00  1.24              
ATOM   1158  CZ  PHE A  77      62.816  48.364  49.450  1.00  1.24              
ATOM   1159  HZ  PHE A  77      63.249  49.118  50.089  1.00  1.24              
ATOM   1160  CE2 PHE A  77      63.598  47.299  48.973  1.00  1.24              
ATOM   1161  HE2 PHE A  77      64.644  47.249  49.225  1.00  1.24              
ATOM   1162  CD2 PHE A  77      63.008  46.294  48.185  1.00  1.24              
ATOM   1163  HD2 PHE A  77      63.609  45.458  47.849  1.00  1.24              
ATOM   1164  C   PHE A  77      62.284  46.370  45.000  1.00  1.24              
ATOM   1165  O   PHE A  77      62.197  47.491  44.518  1.00  1.24              
ATOM   1166  N   LYS A  78      63.450  45.731  45.111  1.00  1.42              
ATOM   1167  H   LYS A  78      63.406  44.764  45.407  1.00  1.42              
ATOM   1168  CA  LYS A  78      64.778  46.309  44.862  1.00  1.42              
ATOM   1169  HA  LYS A  78      64.982  47.069  45.616  1.00  1.42              
ATOM   1170  CB  LYS A  78      65.751  45.142  45.029  1.00  1.42              
ATOM   1171  HB1 LYS A  78      65.544  44.424  44.232  1.00  1.42              
ATOM   1172  HB2 LYS A  78      65.526  44.673  45.983  1.00  1.42              
ATOM   1173  CG  LYS A  78      67.249  45.480  45.014  1.00  1.42              
ATOM   1174  HG1 LYS A  78      67.549  45.850  45.996  1.00  1.42              
ATOM   1175  HG2 LYS A  78      67.442  46.266  44.288  1.00  1.42              
ATOM   1176  CD  LYS A  78      68.102  44.262  44.622  1.00  1.42              
ATOM   1177  HD1 LYS A  78      69.120  44.618  44.464  1.00  1.42              
ATOM   1178  HD2 LYS A  78      67.754  43.867  43.666  1.00  1.42              
ATOM   1179  CE  LYS A  78      68.161  43.135  45.666  1.00  1.42              
ATOM   1180  HE1 LYS A  78      68.525  43.552  46.609  1.00  1.42              
ATOM   1181  HE2 LYS A  78      68.891  42.395  45.332  1.00  1.42              
ATOM   1182  NZ  LYS A  78      66.863  42.461  45.916  1.00  1.42              
ATOM   1183  HZ1 LYS A  78      66.445  42.042  45.102  1.00  1.42              
ATOM   1184  HZ2 LYS A  78      66.979  41.793  46.683  1.00  1.42              
ATOM   1185  HZ3 LYS A  78      66.198  43.100  46.352  1.00  1.42              
ATOM   1186  C   LYS A  78      64.948  46.967  43.485  1.00  1.42              
ATOM   1187  O   LYS A  78      65.730  47.911  43.325  1.00  1.42              
ATOM   1188  N   GLU A  79      64.193  46.456  42.524  1.00  1.61              
ATOM   1189  H   GLU A  79      63.516  45.761  42.813  1.00  1.61              
ATOM   1190  CA  GLU A  79      64.172  46.758  41.098  1.00  1.61              
ATOM   1191  HA  GLU A  79      64.819  47.614  40.910  1.00  1.61              
ATOM   1192  CB  GLU A  79      64.727  45.560  40.296  1.00  1.61              
ATOM   1193  HB1 GLU A  79      64.781  45.840  39.243  1.00  1.61              
ATOM   1194  HB2 GLU A  79      64.028  44.728  40.382  1.00  1.61              
ATOM   1195  CG  GLU A  79      66.120  45.060  40.731  1.00  1.61              
ATOM   1196  HG1 GLU A  79      66.452  44.295  40.026  1.00  1.61              
ATOM   1197  HG2 GLU A  79      66.035  44.585  41.711  1.00  1.61              
ATOM   1198  CD  GLU A  79      67.183  46.170  40.797  1.00  1.61              
ATOM   1199  OE1 GLU A  79      67.119  47.143  40.011  1.00  1.61              
ATOM   1200  OE2 GLU A  79      68.037  46.144  41.718  1.00  1.61              
ATOM   1201  C   GLU A  79      62.768  47.197  40.605  1.00  1.61              
ATOM   1202  O   GLU A  79      62.562  47.317  39.400  1.00  1.61              
ATOM   1203  N   MET A  80      61.823  47.477  41.521  1.00  1.34              
ATOM   1204  H   MET A  80      62.039  47.318  42.493  1.00  1.34              
ATOM   1205  CA  MET A  80      60.538  48.133  41.218  1.00  1.34              
ATOM   1206  HA  MET A  80      60.195  47.797  40.239  1.00  1.34              
ATOM   1207  CB  MET A  80      59.444  47.788  42.259  1.00  1.34              
ATOM   1208  HB1 MET A  80      58.582  48.421  42.068  1.00  1.34              
ATOM   1209  HB2 MET A  80      59.806  48.045  43.255  1.00  1.34              
ATOM   1210  CG  MET A  80      58.896  46.357  42.281  1.00  1.34              
ATOM   1211  HG1 MET A  80      57.934  46.387  42.793  1.00  1.34              
ATOM   1212  HG2 MET A  80      59.551  45.763  42.899  1.00  1.34              
ATOM   1213  SD  MET A  80      58.658  45.481  40.708  1.00  1.34              
ATOM   1214  CE  MET A  80      57.460  46.574  39.895  1.00  1.34              
ATOM   1215  HE1 MET A  80      56.613  46.764  40.554  1.00  1.34              
ATOM   1216  HE2 MET A  80      57.931  47.525  39.647  1.00  1.34              
ATOM   1217  HE3 MET A  80      57.103  46.113  38.975  1.00  1.34              
ATOM   1218  C   MET A  80      60.652  49.665  41.146  1.00  1.34              
ATOM   1219  O   MET A  80      61.697  50.241  41.482  1.00  1.34              
ATOM   1220  N   GLU A  81      59.575  50.360  40.758  1.00  1.10              
ATOM   1221  H   GLU A  81      58.690  49.873  40.592  1.00  1.10              
ATOM   1222  CA  GLU A  81      59.525  51.824  40.761  1.00  1.10              
ATOM   1223  HA  GLU A  81      60.398  52.154  40.206  1.00  1.10              
ATOM   1224  CB  GLU A  81      58.282  52.314  39.982  1.00  1.10              
ATOM   1225  HB1 GLU A  81      57.407  52.334  40.629  1.00  1.10              
ATOM   1226  HB2 GLU A  81      58.084  51.592  39.189  1.00  1.10              
ATOM   1227  CG  GLU A  81      58.431  53.683  39.268  1.00  1.10              
ATOM   1228  HG1 GLU A  81      57.896  53.608  38.319  1.00  1.10              
ATOM   1229  HG2 GLU A  81      59.482  53.842  39.020  1.00  1.10              
ATOM   1230  CD  GLU A  81      57.883  54.894  40.037  1.00  1.10              
ATOM   1231  OE1 GLU A  81      58.085  54.968  41.271  1.00  1.10              
ATOM   1232  OE2 GLU A  81      57.317  55.812  39.394  1.00  1.10              
ATOM   1233  C   GLU A  81      59.564  52.401  42.191  1.00  1.10              
ATOM   1234  O   GLU A  81      58.890  51.896  43.087  1.00  1.10              
ATOM   1235  N   PRO A  82      60.365  53.444  42.468  1.00  0.91              
ATOM   1236  CD  PRO A  82      61.325  54.045  41.558  1.00  0.91              
ATOM   1237  HD1 PRO A  82      60.803  54.656  40.820  1.00  0.91              
ATOM   1238  HD2 PRO A  82      61.947  53.296  41.068  1.00  0.91              
ATOM   1239  CG  PRO A  82      62.199  54.938  42.429  1.00  0.91              
ATOM   1240  HG1 PRO A  82      62.588  55.771  41.854  1.00  0.91              
ATOM   1241  HG2 PRO A  82      63.010  54.352  42.865  1.00  0.91              
ATOM   1242  CB  PRO A  82      61.216  55.362  43.521  1.00  0.91              
ATOM   1243  HB1 PRO A  82      60.508  56.083  43.125  1.00  0.91              
ATOM   1244  HB2 PRO A  82      61.701  55.748  44.412  1.00  0.91              
ATOM   1245  CA  PRO A  82      60.488  54.056  43.788  1.00  0.91              
ATOM   1246  HA  PRO A  82      61.147  53.420  44.378  1.00  0.91              
ATOM   1247  C   PRO A  82      59.214  54.278  44.632  1.00  0.91              
ATOM   1248  O   PRO A  82      59.207  54.036  45.853  1.00  0.91              
ATOM   1249  N   MET A  83      58.136  54.740  44.003  1.00  1.02              
ATOM   1250  H   MET A  83      58.201  54.881  42.992  1.00  1.02              
ATOM   1251  CA  MET A  83      56.822  54.898  44.621  1.00  1.02              
ATOM   1252  HA  MET A  83      56.925  55.552  45.486  1.00  1.02              
ATOM   1253  CB  MET A  83      55.884  55.557  43.597  1.00  1.02              
ATOM   1254  HB1 MET A  83      55.738  54.882  42.752  1.00  1.02              
ATOM   1255  HB2 MET A  83      56.350  56.469  43.221  1.00  1.02              
ATOM   1256  CG  MET A  83      54.508  55.925  44.167  1.00  1.02              
ATOM   1257  HG1 MET A  83      54.013  55.017  44.508  1.00  1.02              
ATOM   1258  HG2 MET A  83      53.918  56.335  43.348  1.00  1.02              
ATOM   1259  SD  MET A  83      54.519  57.139  45.521  1.00  1.02              
ATOM   1260  CE  MET A  83      52.747  57.510  45.595  1.00  1.02              
ATOM   1261  HE1 MET A  83      52.184  56.595  45.773  1.00  1.02              
ATOM   1262  HE2 MET A  83      52.556  58.215  46.404  1.00  1.02              
ATOM   1263  HE3 MET A  83      52.425  57.950  44.650  1.00  1.02              
ATOM   1264  C   MET A  83      56.282  53.547  45.115  1.00  1.02              
ATOM   1265  O   MET A  83      55.881  53.416  46.278  1.00  1.02              
ATOM   1266  N   GLU A  84      56.360  52.523  44.263  1.00  0.92              
ATOM   1267  H   GLU A  84      56.806  52.677  43.365  1.00  0.92              
ATOM   1268  CA  GLU A  84      56.041  51.138  44.612  1.00  0.92              
ATOM   1269  HA  GLU A  84      55.012  51.097  44.971  1.00  0.92              
ATOM   1270  CB  GLU A  84      56.157  50.185  43.406  1.00  0.92              
ATOM   1271  HB1 GLU A  84      55.835  49.193  43.730  1.00  0.92              
ATOM   1272  HB2 GLU A  84      57.202  50.099  43.123  1.00  0.92              
ATOM   1273  CG  GLU A  84      55.335  50.562  42.167  1.00  0.92              
ATOM   1274  HG1 GLU A  84      55.590  51.575  41.852  1.00  0.92              
ATOM   1275  HG2 GLU A  84      54.275  50.548  42.430  1.00  0.92              
ATOM   1276  CD  GLU A  84      55.623  49.575  41.025  1.00  0.92              
ATOM   1277  OE1 GLU A  84      56.782  49.564  40.544  1.00  0.92              
ATOM   1278  OE2 GLU A  84      54.708  48.802  40.665  1.00  0.92              
ATOM   1279  C   GLU A  84      56.931  50.580  45.728  1.00  0.92              
ATOM   1280  O   GLU A  84      56.450  49.792  46.521  1.00  0.92              
ATOM   1281  N   GLN A  85      58.203  50.978  45.838  1.00  0.81              
ATOM   1282  H   GLN A  85      58.570  51.570  45.098  1.00  0.81              
ATOM   1283  CA  GLN A  85      59.094  50.534  46.921  1.00  0.81              
ATOM   1284  HA  GLN A  85      59.083  49.446  46.963  1.00  0.81              
ATOM   1285  CB  GLN A  85      60.538  51.011  46.635  1.00  0.81              
ATOM   1286  HB1 GLN A  85      61.170  50.706  47.468  1.00  0.81              
ATOM   1287  HB2 GLN A  85      60.565  52.095  46.577  1.00  0.81              
ATOM   1288  CG  GLN A  85      61.162  50.455  45.345  1.00  0.81              
ATOM   1289  HG1 GLN A  85      60.550  50.734  44.493  1.00  0.81              
ATOM   1290  HG2 GLN A  85      61.145  49.378  45.423  1.00  0.81              
ATOM   1291  CD  GLN A  85      62.600  50.932  45.091  1.00  0.81              
ATOM   1292  OE1 GLN A  85      63.367  51.235  46.000  1.00  0.81              
ATOM   1293  NE2 GLN A  85      63.029  51.059  43.852  1.00  0.81              
ATOM   1294 1HE2 GLN A  85      62.445  50.746  43.075  1.00  0.81              
ATOM   1295 2HE2 GLN A  85      64.005  51.215  43.721  1.00  0.81              
ATOM   1296  C   GLN A  85      58.631  51.058  48.298  1.00  0.81              
ATOM   1297  O   GLN A  85      58.486  50.310  49.280  1.00  0.81              
ATOM   1298  N   PHE A  86      58.382  52.373  48.346  1.00  0.79              
ATOM   1299  H   PHE A  86      58.523  52.913  47.498  1.00  0.79              
ATOM   1300  CA  PHE A  86      57.845  53.048  49.534  1.00  0.79              
ATOM   1301  HA  PHE A  86      58.569  52.971  50.345  1.00  0.79              
ATOM   1302  CB  PHE A  86      57.676  54.531  49.153  1.00  0.79              
ATOM   1303  HB1 PHE A  86      57.035  54.605  48.276  1.00  0.79              
ATOM   1304  HB2 PHE A  86      58.650  54.925  48.861  1.00  0.79              
ATOM   1305  CG  PHE A  86      57.098  55.430  50.227  1.00  0.79              
ATOM   1306  CD1 PHE A  86      57.950  56.144  51.090  1.00  0.79              
ATOM   1307  HD1 PHE A  86      59.023  56.041  51.000  1.00  0.79              
ATOM   1308  CE1 PHE A  86      57.408  56.964  52.096  1.00  0.79              
ATOM   1309  HE1 PHE A  86      58.060  57.486  52.776  1.00  0.79              
ATOM   1310  CZ  PHE A  86      56.014  57.071  52.243  1.00  0.79              
ATOM   1311  HZ  PHE A  86      55.600  57.666  53.043  1.00  0.79              
ATOM   1312  CE2 PHE A  86      55.163  56.377  51.368  1.00  0.79              
ATOM   1313  HE2 PHE A  86      54.088  56.433  51.499  1.00  0.79              
ATOM   1314  CD2 PHE A  86      55.704  55.564  50.358  1.00  0.79              
ATOM   1315  HD2 PHE A  86      55.047  55.006  49.707  1.00  0.79              
ATOM   1316  C   PHE A  86      56.538  52.398  50.020  1.00  0.79              
ATOM   1317  O   PHE A  86      56.413  52.007  51.191  1.00  0.79              
ATOM   1318  N   ILE A  87      55.595  52.232  49.085  1.00  0.90              
ATOM   1319  H   ILE A  87      55.796  52.525  48.135  1.00  0.90              
ATOM   1320  CA  ILE A  87      54.314  51.561  49.354  1.00  0.90              
ATOM   1321  HA  ILE A  87      53.806  52.081  50.167  1.00  0.90              
ATOM   1322  CB  ILE A  87      53.413  51.633  48.096  1.00  0.90              
ATOM   1323  HB  ILE A  87      53.986  51.271  47.241  1.00  0.90              
ATOM   1324  CG2 ILE A  87      52.159  50.752  48.235  1.00  0.90              
ATOM   1325 1HG2 ILE A  87      51.518  50.833  47.361  1.00  0.90              
ATOM   1326 2HG2 ILE A  87      52.432  49.700  48.322  1.00  0.90              
ATOM   1327 3HG2 ILE A  87      51.587  51.025  49.123  1.00  0.90              
ATOM   1328  CG1 ILE A  87      52.987  53.097  47.823  1.00  0.90              
ATOM   1329 1HG1 ILE A  87      53.851  53.753  47.897  1.00  0.90              
ATOM   1330 2HG1 ILE A  87      52.268  53.412  48.579  1.00  0.90              
ATOM   1331  CD1 ILE A  87      52.378  53.312  46.432  1.00  0.90              
ATOM   1332  HD1 ILE A  87      52.215  54.376  46.274  1.00  0.90              
ATOM   1333  HD2 ILE A  87      53.056  52.941  45.664  1.00  0.90              
ATOM   1334  HD3 ILE A  87      51.419  52.803  46.345  1.00  0.90              
ATOM   1335  C   ILE A  87      54.527  50.122  49.820  1.00  0.90              
ATOM   1336  O   ILE A  87      53.957  49.741  50.828  1.00  0.90              
ATOM   1337  N   ALA A  88      55.393  49.346  49.174  1.00  0.84              
ATOM   1338  H   ALA A  88      55.808  49.695  48.318  1.00  0.84              
ATOM   1339  CA  ALA A  88      55.675  47.963  49.526  1.00  0.84              
ATOM   1340  HA  ALA A  88      54.753  47.391  49.406  1.00  0.84              
ATOM   1341  CB  ALA A  88      56.708  47.417  48.536  1.00  0.84              
ATOM   1342  HB1 ALA A  88      57.614  48.016  48.568  1.00  0.84              
ATOM   1343  HB2 ALA A  88      56.955  46.395  48.796  1.00  0.84              
ATOM   1344  HB3 ALA A  88      56.293  47.430  47.529  1.00  0.84              
ATOM   1345  C   ALA A  88      56.107  47.789  50.991  1.00  0.84              
ATOM   1346  O   ALA A  88      55.616  46.903  51.688  1.00  0.84              
ATOM   1347  N   GLN A  89      57.006  48.646  51.485  1.00  0.71              
ATOM   1348  H   GLN A  89      57.371  49.373  50.882  1.00  0.71              
ATOM   1349  CA  GLN A  89      57.395  48.596  52.906  1.00  0.71              
ATOM   1350  HA  GLN A  89      57.686  47.576  53.159  1.00  0.71              
ATOM   1351  CB  GLN A  89      58.630  49.508  53.016  1.00  0.71              
ATOM   1352  HB1 GLN A  89      58.395  50.464  52.545  1.00  0.71              
ATOM   1353  HB2 GLN A  89      59.453  49.067  52.453  1.00  0.71              
ATOM   1354  CG  GLN A  89      59.122  49.834  54.430  1.00  0.71              
ATOM   1355  HG1 GLN A  89      58.294  50.231  55.014  1.00  0.71              
ATOM   1356  HG2 GLN A  89      59.886  50.605  54.339  1.00  0.71              
ATOM   1357  CD  GLN A  89      59.738  48.677  55.196  1.00  0.71              
ATOM   1358  OE1 GLN A  89      60.940  48.629  55.400  1.00  0.71              
ATOM   1359  NE2 GLN A  89      58.925  47.767  55.690  1.00  0.71              
ATOM   1360 1HE2 GLN A  89      57.918  47.852  55.572  1.00  0.71              
ATOM   1361 2HE2 GLN A  89      59.317  47.054  56.275  1.00  0.71              
ATOM   1362  C   GLN A  89      56.266  49.026  53.866  1.00  0.71              
ATOM   1363  O   GLN A  89      56.075  48.399  54.927  1.00  0.71              
ATOM   1364  N   VAL A  90      55.536  50.093  53.505  1.00  0.80              
ATOM   1365  H   VAL A  90      55.718  50.548  52.615  1.00  0.80              
ATOM   1366  CA  VAL A  90      54.393  50.543  54.320  1.00  0.80              
ATOM   1367  HA  VAL A  90      54.747  50.763  55.327  1.00  0.80              
ATOM   1368  CB  VAL A  90      53.778  51.837  53.738  1.00  0.80              
ATOM   1369  HB  VAL A  90      53.621  51.714  52.667  1.00  0.80              
ATOM   1370  CG1 VAL A  90      52.434  52.213  54.377  1.00  0.80              
ATOM   1371 1HG1 VAL A  90      52.092  53.173  53.993  1.00  0.80              
ATOM   1372 2HG1 VAL A  90      51.679  51.466  54.123  1.00  0.80              
ATOM   1373 3HG1 VAL A  90      52.529  52.269  55.460  1.00  0.80              
ATOM   1374  CG2 VAL A  90      54.732  53.023  53.956  1.00  0.80              
ATOM   1375 1HG2 VAL A  90      54.332  53.910  53.466  1.00  0.80              
ATOM   1376 2HG2 VAL A  90      54.853  53.217  55.022  1.00  0.80              
ATOM   1377 3HG2 VAL A  90      55.710  52.808  53.529  1.00  0.80              
ATOM   1378  C   VAL A  90      53.342  49.429  54.466  1.00  0.80              
ATOM   1379  O   VAL A  90      52.987  49.076  55.588  1.00  0.80              
ATOM   1380  N   ASP A  91      52.932  48.815  53.356  1.00  0.80              
ATOM   1381  H   ASP A  91      53.270  49.166  52.466  1.00  0.80              
ATOM   1382  CA  ASP A  91      52.005  47.687  53.288  1.00  0.80              
ATOM   1383  HA  ASP A  91      51.063  47.982  53.753  1.00  0.80              
ATOM   1384  CB  ASP A  91      51.717  47.307  51.823  1.00  0.80              
ATOM   1385  HB1 ASP A  91      51.274  46.309  51.804  1.00  0.80              
ATOM   1386  HB2 ASP A  91      52.658  47.254  51.269  1.00  0.80              
ATOM   1387  CG  ASP A  91      50.738  48.247  51.099  1.00  0.80              
ATOM   1388  OD1 ASP A  91      49.880  48.850  51.783  1.00  0.80              
ATOM   1389  OD2 ASP A  91      50.826  48.311  49.852  1.00  0.80              
ATOM   1390  C   ASP A  91      52.506  46.465  54.069  1.00  0.80              
ATOM   1391  O   ASP A  91      51.738  45.817  54.785  1.00  0.80              
ATOM   1392  N   LEU A  92      53.813  46.181  54.003  1.00  0.98              
ATOM   1393  H   LEU A  92      54.389  46.717  53.364  1.00  0.98              
ATOM   1394  CA  LEU A  92      54.440  45.129  54.807  1.00  0.98              
ATOM   1395  HA  LEU A  92      53.928  44.194  54.577  1.00  0.98              
ATOM   1396  CB  LEU A  92      55.906  44.994  54.367  1.00  0.98              
ATOM   1397  HB1 LEU A  92      56.371  45.975  54.411  1.00  0.98              
ATOM   1398  HB2 LEU A  92      55.912  44.667  53.329  1.00  0.98              
ATOM   1399  CG  LEU A  92      56.775  44.031  55.196  1.00  0.98              
ATOM   1400  HG  LEU A  92      56.810  44.369  56.231  1.00  0.98              
ATOM   1401  CD1 LEU A  92      56.269  42.590  55.154  1.00  0.98              
ATOM   1402 1HD1 LEU A  92      56.908  41.960  55.770  1.00  0.98              
ATOM   1403 2HD1 LEU A  92      55.257  42.525  55.549  1.00  0.98              
ATOM   1404 3HD1 LEU A  92      56.274  42.217  54.130  1.00  0.98              
ATOM   1405  CD2 LEU A  92      58.200  44.063  54.650  1.00  0.98              
ATOM   1406 1HD2 LEU A  92      58.845  43.423  55.252  1.00  0.98              
ATOM   1407 2HD2 LEU A  92      58.205  43.695  53.628  1.00  0.98              
ATOM   1408 3HD2 LEU A  92      58.589  45.079  54.664  1.00  0.98              
ATOM   1409  C   LEU A  92      54.298  45.352  56.322  1.00  0.98              
ATOM   1410  O   LEU A  92      54.243  44.371  57.069  1.00  0.98              
ATOM   1411  N   CYS A  93      54.175  46.593  56.805  1.00  1.24              
ATOM   1412  H   CYS A  93      54.139  47.373  56.160  1.00  1.24              
ATOM   1413  CA  CYS A  93      53.871  46.843  58.228  1.00  1.24              
ATOM   1414  HA  CYS A  93      54.502  46.177  58.817  1.00  1.24              
ATOM   1415  CB  CYS A  93      54.308  48.285  58.567  1.00  1.24              
ATOM   1416  HB1 CYS A  93      53.912  48.550  59.547  1.00  1.24              
ATOM   1417  HB2 CYS A  93      53.856  48.965  57.847  1.00  1.24              
ATOM   1418  SG  CYS A  93      56.092  48.590  58.635  1.00  1.24              
ATOM   1419  C   CYS A  93      52.415  46.580  58.713  1.00  1.24              
ATOM   1420  O   CYS A  93      51.831  47.404  59.420  1.00  1.24              
ATOM   1421  N   ALA A  94      51.808  45.432  58.401  1.00  1.68              
ATOM   1422  H   ALA A  94      52.328  44.791  57.815  1.00  1.68              
ATOM   1423  CA  ALA A  94      50.424  45.049  58.752  1.00  1.68              
ATOM   1424  HA  ALA A  94      49.772  45.847  58.392  1.00  1.68              
ATOM   1425  CB  ALA A  94      50.103  43.782  57.950  1.00  1.68              
ATOM   1426  HB1 ALA A  94      49.048  43.532  58.055  1.00  1.68              
ATOM   1427  HB2 ALA A  94      50.312  43.946  56.892  1.00  1.68              
ATOM   1428  HB3 ALA A  94      50.706  42.949  58.310  1.00  1.68              
ATOM   1429  C   ALA A  94      50.085  44.883  60.270  1.00  1.68              
ATOM   1430  O   ALA A  94      49.093  44.242  60.608  1.00  1.68              
ATOM   1431  N   ASP A  95      50.885  45.438  61.187  1.00  1.23              
ATOM   1432  H   ASP A  95      51.663  45.978  60.844  1.00  1.23              
ATOM   1433  CA  ASP A  95      50.532  45.576  62.614  1.00  1.23              
ATOM   1434  HA  ASP A  95      50.272  44.602  63.033  1.00  1.23              
ATOM   1435  CB  ASP A  95      51.768  46.137  63.359  1.00  1.23              
ATOM   1436  HB1 ASP A  95      52.023  47.108  62.932  1.00  1.23              
ATOM   1437  HB2 ASP A  95      52.612  45.474  63.164  1.00  1.23              
ATOM   1438  CG  ASP A  95      51.618  46.303  64.887  1.00  1.23              
ATOM   1439  OD1 ASP A  95      52.189  45.464  65.614  1.00  1.23              
ATOM   1440  OD2 ASP A  95      51.049  47.325  65.349  1.00  1.23              
ATOM   1441  C   ASP A  95      49.336  46.537  62.836  1.00  1.23              
ATOM   1442  O   ASP A  95      48.514  46.371  63.736  1.00  1.23              
ATOM   1443  N   CYS A  96      49.265  47.562  61.981  1.00  1.14              
ATOM   1444  H   CYS A  96      49.955  47.581  61.246  1.00  1.14              
ATOM   1445  CA  CYS A  96      48.369  48.709  62.070  1.00  1.14              
ATOM   1446  HA  CYS A  96      48.616  49.283  62.963  1.00  1.14              
ATOM   1447  CB  CYS A  96      48.585  49.589  60.814  1.00  1.14              
ATOM   1448  HB1 CYS A  96      48.068  50.537  60.972  1.00  1.14              
ATOM   1449  HB2 CYS A  96      48.117  49.097  59.958  1.00  1.14              
ATOM   1450  SG  CYS A  96      50.321  49.927  60.372  1.00  1.14              
ATOM   1451  HG  CYS A  96      50.631  48.763  59.776  1.00  1.14              
ATOM   1452  C   CYS A  96      46.880  48.323  62.110  1.00  1.14              
ATOM   1453  O   CYS A  96      46.342  47.776  61.143  1.00  1.14              
ATOM   1454  N   THR A  97      46.162  48.709  63.169  1.00  1.17              
ATOM   1455  H   THR A  97      46.634  49.165  63.934  1.00  1.17              
ATOM   1456  CA  THR A  97      44.693  48.641  63.181  1.00  1.17              
ATOM   1457  HA  THR A  97      44.422  47.625  62.897  1.00  1.17              
ATOM   1458  CB  THR A  97      44.086  48.897  64.578  1.00  1.17              
ATOM   1459  HB  THR A  97      43.080  48.477  64.577  1.00  1.17              
ATOM   1460  CG2 THR A  97      44.858  48.243  65.724  1.00  1.17              
ATOM   1461 1HG2 THR A  97      44.295  48.337  66.652  1.00  1.17              
ATOM   1462 2HG2 THR A  97      45.004  47.183  65.510  1.00  1.17              
ATOM   1463 3HG2 THR A  97      45.830  48.718  65.855  1.00  1.17              
ATOM   1464  OG1 THR A  97      43.964  50.266  64.892  1.00  1.17              
ATOM   1465  HG1 THR A  97      44.346  50.388  65.777  1.00  1.17              
ATOM   1466  C   THR A  97      44.069  49.587  62.144  1.00  1.17              
ATOM   1467  O   THR A  97      44.593  50.661  61.861  1.00  1.17              
ATOM   1468  N   THR A  98      42.900  49.256  61.580  1.00  1.24              
ATOM   1469  H   THR A  98      42.524  48.327  61.718  1.00  1.24              
ATOM   1470  CA  THR A  98      42.245  50.143  60.591  1.00  1.24              
ATOM   1471  HA  THR A  98      42.960  50.317  59.786  1.00  1.24              
ATOM   1472  CB  THR A  98      41.004  49.476  59.977  1.00  1.24              
ATOM   1473  HB  THR A  98      40.194  49.500  60.703  1.00  1.24              
ATOM   1474  CG2 THR A  98      40.541  50.161  58.694  1.00  1.24              
ATOM   1475 1HG2 THR A  98      39.700  49.611  58.274  1.00  1.24              
ATOM   1476 2HG2 THR A  98      40.227  51.175  58.912  1.00  1.24              
ATOM   1477 3HG2 THR A  98      41.351  50.181  57.968  1.00  1.24              
ATOM   1478  OG1 THR A  98      41.273  48.134  59.660  1.00  1.24              
ATOM   1479  HG1 THR A  98      42.068  48.083  59.123  1.00  1.24              
ATOM   1480  C   THR A  98      41.886  51.520  61.165  1.00  1.24              
ATOM   1481  O   THR A  98      41.999  52.542  60.477  1.00  1.24              
ATOM   1482  N   GLY A  99      41.496  51.549  62.446  1.00  1.20              
ATOM   1483  H   GLY A  99      41.512  50.680  62.960  1.00  1.20              
ATOM   1484  CA  GLY A  99      41.246  52.774  63.201  1.00  1.20              
ATOM   1485  HA1 GLY A  99      40.876  52.511  64.192  1.00  1.20              
ATOM   1486  HA2 GLY A  99      40.492  53.376  62.690  1.00  1.20              
ATOM   1487  C   GLY A  99      42.507  53.612  63.382  1.00  1.20              
ATOM   1488  O   GLY A  99      42.424  54.829  63.228  1.00  1.20              
ATOM   1489  N   CYS A 100      43.672  53.004  63.629  1.00  0.99              
ATOM   1490  H   CYS A 100      43.715  51.997  63.756  1.00  0.99              
ATOM   1491  CA  CYS A 100      44.921  53.758  63.708  1.00  0.99              
ATOM   1492  HA  CYS A 100      44.701  54.681  64.249  1.00  0.99              
ATOM   1493  CB  CYS A 100      45.967  53.037  64.556  1.00  0.99              
ATOM   1494  HB1 CYS A 100      45.454  52.560  65.388  1.00  0.99              
ATOM   1495  HB2 CYS A 100      46.650  53.791  64.948  1.00  0.99              
ATOM   1496  SG  CYS A 100      46.959  51.793  63.685  1.00  0.99              
ATOM   1497  HG  CYS A 100      47.868  52.618  63.145  1.00  0.99              
ATOM   1498  C   CYS A 100      45.476  54.206  62.354  1.00  0.99              
ATOM   1499  O   CYS A 100      46.020  55.297  62.279  1.00  0.99              
ATOM   1500  N   LEU A 101      45.285  53.450  61.268  1.00  0.95              
ATOM   1501  H   LEU A 101      44.923  52.511  61.396  1.00  0.95              
ATOM   1502  CA  LEU A 101      45.689  53.899  59.936  1.00  0.95              
ATOM   1503  HA  LEU A 101      46.737  54.196  59.994  1.00  0.95              
ATOM   1504  CB  LEU A 101      45.557  52.734  58.943  1.00  0.95              
ATOM   1505  HB1 LEU A 101      44.516  52.412  58.902  1.00  0.95              
ATOM   1506  HB2 LEU A 101      46.151  51.896  59.313  1.00  0.95              
ATOM   1507  CG  LEU A 101      46.026  53.075  57.515  1.00  0.95              
ATOM   1508  HG  LEU A 101      45.383  53.853  57.103  1.00  0.95              
ATOM   1509  CD1 LEU A 101      47.479  53.560  57.468  1.00  0.95              
ATOM   1510 1HD1 LEU A 101      47.800  53.653  56.430  1.00  0.95              
ATOM   1511 2HD1 LEU A 101      47.563  54.540  57.936  1.00  0.95              
ATOM   1512 3HD1 LEU A 101      48.128  52.844  57.974  1.00  0.95              
ATOM   1513  CD2 LEU A 101      45.901  51.833  56.632  1.00  0.95              
ATOM   1514 1HD2 LEU A 101      46.190  52.073  55.608  1.00  0.95              
ATOM   1515 2HD2 LEU A 101      46.560  51.044  56.998  1.00  0.95              
ATOM   1516 3HD2 LEU A 101      44.873  51.473  56.631  1.00  0.95              
ATOM   1517  C   LEU A 101      44.887  55.160  59.532  1.00  0.95              
ATOM   1518  O   LEU A 101      45.441  56.217  59.192  1.00  0.95              
ATOM   1519  N   LYS A 102      43.555  55.069  59.672  1.00  1.10              
ATOM   1520  H   LYS A 102      43.163  54.189  59.993  1.00  1.10              
ATOM   1521  CA  LYS A 102      42.667  56.218  59.437  1.00  1.10              
ATOM   1522  HA  LYS A 102      42.845  56.595  58.428  1.00  1.10              
ATOM   1523  CB  LYS A 102      41.202  55.770  59.551  1.00  1.10              
ATOM   1524  HB1 LYS A 102      40.560  56.652  59.542  1.00  1.10              
ATOM   1525  HB2 LYS A 102      41.054  55.247  60.498  1.00  1.10              
ATOM   1526  CG  LYS A 102      40.794  54.861  58.380  1.00  1.10              
ATOM   1527  HG1 LYS A 102      41.465  54.005  58.318  1.00  1.10              
ATOM   1528  HG2 LYS A 102      40.870  55.429  57.451  1.00  1.10              
ATOM   1529  CD  LYS A 102      39.356  54.353  58.544  1.00  1.10              
ATOM   1530  HD1 LYS A 102      38.685  55.209  58.632  1.00  1.10              
ATOM   1531  HD2 LYS A 102      39.292  53.753  59.453  1.00  1.10              
ATOM   1532  CE  LYS A 102      38.966  53.507  57.328  1.00  1.10              
ATOM   1533  HE1 LYS A 102      39.648  52.654  57.263  1.00  1.10              
ATOM   1534  HE2 LYS A 102      39.101  54.108  56.424  1.00  1.10              
ATOM   1535  NZ  LYS A 102      37.560  53.035  57.412  1.00  1.10              
ATOM   1536  HZ1 LYS A 102      37.324  52.473  56.603  1.00  1.10              
ATOM   1537  HZ2 LYS A 102      37.417  52.471  58.239  1.00  1.10              
ATOM   1538  HZ3 LYS A 102      36.924  53.821  57.442  1.00  1.10              
ATOM   1539  C   LYS A 102      42.944  57.401  60.372  1.00  1.10              
ATOM   1540  O   LYS A 102      42.818  58.548  59.941  1.00  1.10              
ATOM   1541  N   GLY A 103      43.324  57.133  61.619  1.00  1.12              
ATOM   1542  H   GLY A 103      43.318  56.165  61.913  1.00  1.12              
ATOM   1543  CA  GLY A 103      43.607  58.138  62.644  1.00  1.12              
ATOM   1544  HA1 GLY A 103      43.590  57.655  63.620  1.00  1.12              
ATOM   1545  HA2 GLY A 103      42.829  58.902  62.631  1.00  1.12              
ATOM   1546  C   GLY A 103      44.960  58.837  62.497  1.00  1.12              
ATOM   1547  O   GLY A 103      45.089  59.983  62.899  1.00  1.12              
ATOM   1548  N   LEU A 104      45.939  58.184  61.869  1.00  0.85              
ATOM   1549  H   LEU A 104      45.799  57.200  61.674  1.00  0.85              
ATOM   1550  CA  LEU A 104      47.163  58.786  61.350  1.00  0.85              
ATOM   1551  HA  LEU A 104      47.631  59.374  62.140  1.00  0.85              
ATOM   1552  CB  LEU A 104      48.128  57.651  60.948  1.00  0.85              
ATOM   1553  HB1 LEU A 104      47.590  56.942  60.321  1.00  0.85              
ATOM   1554  HB2 LEU A 104      48.427  57.122  61.855  1.00  0.85              
ATOM   1555  CG  LEU A 104      49.389  58.087  60.183  1.00  0.85              
ATOM   1556  HG  LEU A 104      49.096  58.557  59.243  1.00  0.85              
ATOM   1557  CD1 LEU A 104      50.264  59.070  60.963  1.00  0.85              
ATOM   1558 1HD1 LEU A 104      51.161  59.293  60.387  1.00  0.85              
ATOM   1559 2HD1 LEU A 104      49.725  60.002  61.131  1.00  0.85              
ATOM   1560 3HD1 LEU A 104      50.544  58.638  61.924  1.00  0.85              
ATOM   1561  CD2 LEU A 104      50.231  56.854  59.849  1.00  0.85              
ATOM   1562 1HD2 LEU A 104      51.094  57.145  59.251  1.00  0.85              
ATOM   1563 2HD2 LEU A 104      50.575  56.371  60.764  1.00  0.85              
ATOM   1564 3HD2 LEU A 104      49.631  56.146  59.277  1.00  0.85              
ATOM   1565  C   LEU A 104      46.838  59.736  60.195  1.00  0.85              
ATOM   1566  O   LEU A 104      47.192  60.912  60.264  1.00  0.85              
ATOM   1567  N   ALA A 105      46.113  59.286  59.162  1.00  0.99              
ATOM   1568  H   ALA A 105      45.820  58.316  59.130  1.00  0.99              
ATOM   1569  CA  ALA A 105      45.816  60.190  58.034  1.00  0.99              
ATOM   1570  HA  ALA A 105      46.760  60.568  57.634  1.00  0.99              
ATOM   1571  CB  ALA A 105      45.133  59.357  56.942  1.00  0.99              
ATOM   1572  HB1 ALA A 105      44.934  59.986  56.074  1.00  0.99              
ATOM   1573  HB2 ALA A 105      45.784  58.536  56.642  1.00  0.99              
ATOM   1574  HB3 ALA A 105      44.191  58.951  57.313  1.00  0.99              
ATOM   1575  C   ALA A 105      44.964  61.418  58.417  1.00  0.99              
ATOM   1576  O   ALA A 105      45.268  62.548  58.034  1.00  0.99              
ATOM   1577  N   ASN A 106      43.931  61.214  59.233  1.00  1.06              
ATOM   1578  H   ASN A 106      43.732  60.257  59.509  1.00  1.06              
ATOM   1579  CA  ASN A 106      43.125  62.270  59.843  1.00  1.06              
ATOM   1580  HA  ASN A 106      43.216  63.181  59.246  1.00  1.06              
ATOM   1581  CB  ASN A 106      41.653  61.816  59.818  1.00  1.06              
ATOM   1582  HB1 ASN A 106      41.537  60.955  60.475  1.00  1.06              
ATOM   1583  HB2 ASN A 106      41.406  61.505  58.804  1.00  1.06              
ATOM   1584  CG  ASN A 106      40.628  62.870  60.233  1.00  1.06              
ATOM   1585  OD1 ASN A 106      40.908  63.998  60.612  1.00  1.06              
ATOM   1586  ND2 ASN A 106      39.371  62.500  60.169  1.00  1.06              
ATOM   1587 1HD2 ASN A 106      39.131  61.578  59.854  1.00  1.06              
ATOM   1588 2HD2 ASN A 106      38.681  63.180  60.421  1.00  1.06              
ATOM   1589  C   ASN A 106      43.658  62.597  61.255  1.00  1.06              
ATOM   1590  O   ASN A 106      42.883  62.866  62.172  1.00  1.06              
ATOM   1591  N   VAL A 107      44.982  62.575  61.473  1.00  1.11              
ATOM   1592  H   VAL A 107      45.612  62.150  60.804  1.00  1.11              
ATOM   1593  CA  VAL A 107      45.533  63.081  62.742  1.00  1.11              
ATOM   1594  HA  VAL A 107      44.972  62.611  63.550  1.00  1.11              
ATOM   1595  CB  VAL A 107      47.015  62.680  62.951  1.00  1.11              
ATOM   1596  HB  VAL A 107      47.106  61.616  62.749  1.00  1.11              
ATOM   1597  CG1 VAL A 107      48.011  63.408  62.037  1.00  1.11              
ATOM   1598 1HG1 VAL A 107      48.986  62.927  62.119  1.00  1.11              
ATOM   1599 2HG1 VAL A 107      47.691  63.346  60.998  1.00  1.11              
ATOM   1600 3HG1 VAL A 107      48.111  64.452  62.331  1.00  1.11              
ATOM   1601  CG2 VAL A 107      47.447  62.880  64.409  1.00  1.11              
ATOM   1602 1HG2 VAL A 107      48.476  62.542  64.541  1.00  1.11              
ATOM   1603 2HG2 VAL A 107      47.380  63.934  64.684  1.00  1.11              
ATOM   1604 3HG2 VAL A 107      46.804  62.294  65.064  1.00  1.11              
ATOM   1605  C   VAL A 107      45.300  64.583  62.838  1.00  1.11              
ATOM   1606  O   VAL A 107      44.778  65.073  63.843  1.00  1.11              
ATOM   1607  N   LYS A 108      45.521  65.276  61.710  1.00  1.14              
ATOM   1608  H   LYS A 108      45.883  64.722  60.948  1.00  1.14              
ATOM   1609  CA  LYS A 108      45.552  66.736  61.525  1.00  1.14              
ATOM   1610  HA  LYS A 108      45.725  66.930  60.466  1.00  1.14              
ATOM   1611  CB  LYS A 108      44.210  67.394  61.906  1.00  1.14              
ATOM   1612  HB1 LYS A 108      44.263  68.467  61.709  1.00  1.14              
ATOM   1613  HB2 LYS A 108      44.039  67.276  62.975  1.00  1.14              
ATOM   1614  CG  LYS A 108      43.023  66.817  61.107  1.00  1.14              
ATOM   1615  HG1 LYS A 108      43.127  65.740  60.993  1.00  1.14              
ATOM   1616  HG2 LYS A 108      43.044  67.251  60.107  1.00  1.14              
ATOM   1617  CD  LYS A 108      41.649  67.095  61.743  1.00  1.14              
ATOM   1618  HD1 LYS A 108      40.892  66.676  61.077  1.00  1.14              
ATOM   1619  HD2 LYS A 108      41.487  68.174  61.772  1.00  1.14              
ATOM   1620  CE  LYS A 108      41.435  66.518  63.152  1.00  1.14              
ATOM   1621  HE1 LYS A 108      40.365  66.566  63.372  1.00  1.14              
ATOM   1622  HE2 LYS A 108      41.956  67.143  63.882  1.00  1.14              
ATOM   1623  NZ  LYS A 108      41.914  65.121  63.284  1.00  1.14              
ATOM   1624  HZ1 LYS A 108      41.528  64.638  64.080  1.00  1.14              
ATOM   1625  HZ2 LYS A 108      41.706  64.559  62.453  1.00  1.14              
ATOM   1626  HZ3 LYS A 108      42.926  65.091  63.390  1.00  1.14              
ATOM   1627  C   LYS A 108      46.733  67.349  62.275  1.00  1.14              
ATOM   1628  O   LYS A 108      47.228  66.811  63.263  1.00  1.14              
ATOM   1629  N   CYS A 109      47.215  68.483  61.783  1.00  1.24              
ATOM   1630  H   CYS A 109      46.828  68.865  60.937  1.00  1.24              
ATOM   1631  CA  CYS A 109      48.340  69.160  62.409  1.00  1.24              
ATOM   1632  HA  CYS A 109      49.141  68.434  62.557  1.00  1.24              
ATOM   1633  CB  CYS A 109      48.859  70.266  61.477  1.00  1.24              
ATOM   1634  HB1 CYS A 109      49.724  70.748  61.936  1.00  1.24              
ATOM   1635  HB2 CYS A 109      48.084  71.018  61.312  1.00  1.24              
ATOM   1636  SG  CYS A 109      49.354  69.527  59.891  1.00  1.24              
ATOM   1637  HG  CYS A 109      50.086  70.549  59.423  1.00  1.24              
ATOM   1638  C   CYS A 109      47.936  69.701  63.787  1.00  1.24              
ATOM   1639  O   CYS A 109      47.141  70.637  63.862  1.00  1.24              
ATOM   1640  N   SER A 110      48.468  69.112  64.859  1.00  1.12              
ATOM   1641  H   SER A 110      49.105  68.342  64.722  1.00  1.12              
ATOM   1642  CA  SER A 110      48.239  69.549  66.240  1.00  1.12              
ATOM   1643  HA  SER A 110      47.171  69.489  66.449  1.00  1.12              
ATOM   1644  CB  SER A 110      48.965  68.600  67.204  1.00  1.12              
ATOM   1645  HB1 SER A 110      48.591  67.586  67.056  1.00  1.12              
ATOM   1646  HB2 SER A 110      48.755  68.905  68.229  1.00  1.12              
ATOM   1647  OG  SER A 110      50.365  68.635  66.977  1.00  1.12              
ATOM   1648  HG  SER A 110      50.780  67.978  67.546  1.00  1.12              
ATOM   1649  C   SER A 110      48.681  70.977  66.499  1.00  1.12              
ATOM   1650  O   SER A 110      49.517  71.499  65.778  1.00  1.12              
ATOM   1651  N   GLU A 111      48.167  71.615  67.546  1.00  1.08              
ATOM   1652  H   GLU A 111      47.365  71.197  68.000  1.00  1.08              
ATOM   1653  CA  GLU A 111      48.402  73.047  67.785  1.00  1.08              
ATOM   1654  HA  GLU A 111      48.100  73.591  66.890  1.00  1.08              
ATOM   1655  CB  GLU A 111      47.507  73.539  68.939  1.00  1.08              
ATOM   1656  HB1 GLU A 111      47.523  74.628  68.937  1.00  1.08              
ATOM   1657  HB2 GLU A 111      47.922  73.200  69.889  1.00  1.08              
ATOM   1658  CG  GLU A 111      46.041  73.060  68.846  1.00  1.08              
ATOM   1659  HG1 GLU A 111      45.411  73.717  69.448  1.00  1.08              
ATOM   1660  HG2 GLU A 111      45.980  72.057  69.276  1.00  1.08              
ATOM   1661  CD  GLU A 111      45.533  73.019  67.398  1.00  1.08              
ATOM   1662  OE1 GLU A 111      45.341  71.907  66.852  1.00  1.08              
ATOM   1663  OE2 GLU A 111      45.531  74.072  66.725  1.00  1.08              
ATOM   1664  C   GLU A 111      49.887  73.396  68.007  1.00  1.08              
ATOM   1665  O   GLU A 111      50.386  74.440  67.571  1.00  1.08              
ATOM   1666  N   LEU A 112      50.635  72.459  68.590  1.00  0.99              
ATOM   1667  H   LEU A 112      50.180  71.609  68.886  1.00  0.99              
ATOM   1668  CA  LEU A 112      52.088  72.552  68.681  1.00  0.99              
ATOM   1669  HA  LEU A 112      52.365  73.528  69.072  1.00  0.99              
ATOM   1670  CB  LEU A 112      52.588  71.450  69.638  1.00  0.99              
ATOM   1671  HB1 LEU A 112      53.666  71.550  69.728  1.00  0.99              
ATOM   1672  HB2 LEU A 112      52.394  70.478  69.180  1.00  0.99              
ATOM   1673  CG  LEU A 112      51.972  71.433  71.051  1.00  0.99              
ATOM   1674  HG  LEU A 112      50.904  71.233  70.966  1.00  0.99              
ATOM   1675  CD1 LEU A 112      52.598  70.314  71.878  1.00  0.99              
ATOM   1676 1HD1 LEU A 112      53.635  70.548  72.095  1.00  0.99              
ATOM   1677 2HD1 LEU A 112      52.049  70.190  72.811  1.00  0.99              
ATOM   1678 3HD1 LEU A 112      52.577  69.379  71.322  1.00  0.99              
ATOM   1679  CD2 LEU A 112      52.167  72.739  71.820  1.00  0.99              
ATOM   1680 1HD2 LEU A 112      51.674  72.652  72.788  1.00  0.99              
ATOM   1681 2HD2 LEU A 112      53.225  72.913  71.991  1.00  0.99              
ATOM   1682 3HD2 LEU A 112      51.706  73.563  71.282  1.00  0.99              
ATOM   1683  C   LEU A 112      52.766  72.389  67.312  1.00  0.99              
ATOM   1684  O   LEU A 112      53.670  73.166  66.991  1.00  0.99              
ATOM   1685  N   LEU A 113      52.334  71.426  66.481  1.00  1.07              
ATOM   1686  H   LEU A 113      51.543  70.850  66.741  1.00  1.07              
ATOM   1687  CA  LEU A 113      52.867  71.315  65.125  1.00  1.07              
ATOM   1688  HA  LEU A 113      53.950  71.228  65.217  1.00  1.07              
ATOM   1689  CB  LEU A 113      52.360  70.059  64.379  1.00  1.07              
ATOM   1690  HB1 LEU A 113      51.273  70.092  64.330  1.00  1.07              
ATOM   1691  HB2 LEU A 113      52.650  69.167  64.935  1.00  1.07              
ATOM   1692  CG  LEU A 113      52.920  69.967  62.937  1.00  1.07              
ATOM   1693  HG  LEU A 113      52.610  70.851  62.386  1.00  1.07              
ATOM   1694  CD1 LEU A 113      54.448  69.872  62.886  1.00  1.07              
ATOM   1695 1HD1 LEU A 113      54.772  69.767  61.850  1.00  1.07              
ATOM   1696 2HD1 LEU A 113      54.903  70.776  63.287  1.00  1.07              
ATOM   1697 3HD1 LEU A 113      54.786  69.005  63.453  1.00  1.07              
ATOM   1698  CD2 LEU A 113      52.377  68.770  62.166  1.00  1.07              
ATOM   1699 1HD2 LEU A 113      51.293  68.761  62.202  1.00  1.07              
ATOM   1700 2HD2 LEU A 113      52.683  68.834  61.121  1.00  1.07              
ATOM   1701 3HD2 LEU A 113      52.760  67.848  62.590  1.00  1.07              
ATOM   1702  C   LEU A 113      52.598  72.599  64.324  1.00  1.07              
ATOM   1703  O   LEU A 113      53.487  73.072  63.626  1.00  1.07              
ATOM   1704  N   LYS A 114      51.423  73.217  64.456  1.00  0.99              
ATOM   1705  H   LYS A 114      50.717  72.745  65.017  1.00  0.99              
ATOM   1706  CA  LYS A 114      51.105  74.532  63.888  1.00  0.99              
ATOM   1707  HA  LYS A 114      51.172  74.481  62.803  1.00  0.99              
ATOM   1708  CB  LYS A 114      49.679  74.970  64.277  1.00  0.99              
ATOM   1709  HB1 LYS A 114      49.522  75.988  63.925  1.00  0.99              
ATOM   1710  HB2 LYS A 114      49.574  75.007  65.355  1.00  0.99              
ATOM   1711  CG  LYS A 114      48.560  74.078  63.719  1.00  0.99              
ATOM   1712  HG1 LYS A 114      48.469  73.189  64.331  1.00  0.99              
ATOM   1713  HG2 LYS A 114      48.806  73.772  62.707  1.00  0.99              
ATOM   1714  CD  LYS A 114      47.220  74.833  63.724  1.00  0.99              
ATOM   1715  HD1 LYS A 114      47.301  75.687  63.052  1.00  0.99              
ATOM   1716  HD2 LYS A 114      47.013  75.207  64.727  1.00  0.99              
ATOM   1717  CE  LYS A 114      46.048  73.964  63.258  1.00  0.99              
ATOM   1718  HE1 LYS A 114      46.302  73.506  62.297  1.00  0.99              
ATOM   1719  HE2 LYS A 114      45.182  74.614  63.112  1.00  0.99              
ATOM   1720  NZ  LYS A 114      45.710  72.930  64.259  1.00  0.99              
ATOM   1721  HZ1 LYS A 114      46.451  72.244  64.370  1.00  0.99              
ATOM   1722  HZ2 LYS A 114      45.567  73.334  65.190  1.00  0.99              
ATOM   1723  HZ3 LYS A 114      44.872  72.415  64.059  1.00  0.99              
ATOM   1724  C   LYS A 114      52.109  75.599  64.326  1.00  0.99              
ATOM   1725  O   LYS A 114      52.665  76.280  63.474  1.00  0.99              
ATOM   1726  N   LYS A 115      52.384  75.706  65.632  1.00  0.88              
ATOM   1727  H   LYS A 115      51.867  75.118  66.276  1.00  0.88              
ATOM   1728  CA  LYS A 115      53.321  76.709  66.177  1.00  0.88              
ATOM   1729  HA  LYS A 115      53.131  77.647  65.655  1.00  0.88              
ATOM   1730  CB  LYS A 115      53.004  76.957  67.674  1.00  0.88              
ATOM   1731  HB1 LYS A 115      51.960  76.709  67.870  1.00  0.88              
ATOM   1732  HB2 LYS A 115      53.114  78.024  67.871  1.00  0.88              
ATOM   1733  CG  LYS A 115      53.904  76.208  68.682  1.00  0.88              
ATOM   1734  HG1 LYS A 115      54.877  76.699  68.718  1.00  0.88              
ATOM   1735  HG2 LYS A 115      54.046  75.185  68.348  1.00  0.88              
ATOM   1736  CD  LYS A 115      53.319  76.181  70.103  1.00  0.88              
ATOM   1737  HD1 LYS A 115      52.446  75.528  70.115  1.00  0.88              
ATOM   1738  HD2 LYS A 115      52.981  77.184  70.366  1.00  0.88              
ATOM   1739  CE  LYS A 115      54.326  75.724  71.175  1.00  0.88              
ATOM   1740  HE1 LYS A 115      53.791  75.566  72.115  1.00  0.88              
ATOM   1741  HE2 LYS A 115      55.046  76.529  71.340  1.00  0.88              
ATOM   1742  NZ  LYS A 115      55.067  74.492  70.812  1.00  0.88              
ATOM   1743  HZ1 LYS A 115      55.709  74.178  71.550  1.00  0.88              
ATOM   1744  HZ2 LYS A 115      54.474  73.689  70.661  1.00  0.88              
ATOM   1745  HZ3 LYS A 115      55.646  74.615  69.995  1.00  0.88              
ATOM   1746  C   LYS A 115      54.819  76.429  65.935  1.00  0.88              
ATOM   1747  O   LYS A 115      55.648  77.257  66.297  1.00  0.88              
ATOM   1748  N   TRP A 116      55.180  75.287  65.333  1.00  0.88              
ATOM   1749  H   TRP A 116      54.481  74.567  65.226  1.00  0.88              
ATOM   1750  CA  TRP A 116      56.565  75.010  64.889  1.00  0.88              
ATOM   1751  HA  TRP A 116      57.209  75.849  65.159  1.00  0.88              
ATOM   1752  CB  TRP A 116      57.086  73.768  65.632  1.00  0.88              
ATOM   1753  HB1 TRP A 116      57.974  73.400  65.119  1.00  0.88              
ATOM   1754  HB2 TRP A 116      56.341  72.974  65.559  1.00  0.88              
ATOM   1755  CG  TRP A 116      57.488  73.906  67.080  1.00  0.88              
ATOM   1756  CD1 TRP A 116      56.745  73.520  68.143  1.00  0.88              
ATOM   1757  HD1 TRP A 116      55.753  73.100  68.065  1.00  0.88              
ATOM   1758  NE1 TRP A 116      57.499  73.567  69.301  1.00  0.88              
ATOM   1759  HE1 TRP A 116      57.211  73.122  70.179  1.00  0.88              
ATOM   1760  CE2 TRP A 116      58.768  74.030  69.043  1.00  0.88              
ATOM   1761  CZ2 TRP A 116      59.898  74.179  69.853  1.00  0.88              
ATOM   1762  HZ2 TRP A 116      59.848  73.946  70.910  1.00  0.88              
ATOM   1763  CH2 TRP A 116      61.111  74.560  69.264  1.00  0.88              
ATOM   1764  HH2 TRP A 116      61.998  74.606  69.879  1.00  0.88              
ATOM   1765  CZ3 TRP A 116      61.168  74.842  67.887  1.00  0.88              
ATOM   1766  HZ3 TRP A 116      62.112  75.130  67.442  1.00  0.88              
ATOM   1767  CE3 TRP A 116      60.017  74.709  67.082  1.00  0.88              
ATOM   1768  HE3 TRP A 116      60.072  74.905  66.028  1.00  0.88              
ATOM   1769  CD2 TRP A 116      58.792  74.269  67.636  1.00  0.88              
ATOM   1770  C   TRP A 116      56.755  74.822  63.367  1.00  0.88              
ATOM   1771  O   TRP A 116      57.893  74.752  62.865  1.00  0.88              
ATOM   1772  N   LEU A 117      55.644  74.744  62.638  1.00  0.84              
ATOM   1773  H   LEU A 117      54.762  74.729  63.136  1.00  0.84              
ATOM   1774  CA  LEU A 117      55.564  74.593  61.191  1.00  0.84              
ATOM   1775  HA  LEU A 117      56.483  75.027  60.799  1.00  0.84              
ATOM   1776  CB  LEU A 117      55.574  73.089  60.828  1.00  0.84              
ATOM   1777  HB1 LEU A 117      54.558  72.754  60.631  1.00  0.84              
ATOM   1778  HB2 LEU A 117      55.919  72.511  61.687  1.00  0.84              
ATOM   1779  CG  LEU A 117      56.495  72.718  59.645  1.00  0.84              
ATOM   1780  HG  LEU A 117      57.526  72.729  60.001  1.00  0.84              
ATOM   1781  CD1 LEU A 117      56.168  71.302  59.175  1.00  0.84              
ATOM   1782 1HD1 LEU A 117      56.852  70.998  58.385  1.00  0.84              
ATOM   1783 2HD1 LEU A 117      56.251  70.607  60.009  1.00  0.84              
ATOM   1784 3HD1 LEU A 117      55.147  71.261  58.797  1.00  0.84              
ATOM   1785  CD2 LEU A 117      56.423  73.653  58.435  1.00  0.84              
ATOM   1786 1HD2 LEU A 117      56.998  73.247  57.605  1.00  0.84              
ATOM   1787 2HD2 LEU A 117      55.390  73.771  58.130  1.00  0.84              
ATOM   1788 3HD2 LEU A 117      56.824  74.634  58.679  1.00  0.84              
ATOM   1789  C   LEU A 117      54.424  75.422  60.565  1.00  0.84              
ATOM   1790  O   LEU A 117      53.619  74.880  59.799  1.00  0.84              
ATOM   1791  N   PRO A 118      54.349  76.736  60.861  1.00  0.98              
ATOM   1792  CD  PRO A 118      55.317  77.497  61.629  1.00  0.98              
ATOM   1793  HD1 PRO A 118      56.344  77.221  61.387  1.00  0.98              
ATOM   1794  HD2 PRO A 118      55.124  77.362  62.693  1.00  0.98              
ATOM   1795  CG  PRO A 118      55.084  78.950  61.274  1.00  0.98              
ATOM   1796  HG1 PRO A 118      55.736  79.245  60.451  1.00  0.98              
ATOM   1797  HG2 PRO A 118      55.260  79.533  62.167  1.00  0.98              
ATOM   1798  CB  PRO A 118      53.625  79.032  60.838  1.00  0.98              
ATOM   1799  HB1 PRO A 118      53.484  79.770  60.050  1.00  0.98              
ATOM   1800  HB2 PRO A 118      53.003  79.288  61.687  1.00  0.98              
ATOM   1801  CA  PRO A 118      53.290  77.617  60.368  1.00  0.98              
ATOM   1802  HA  PRO A 118      52.346  77.310  60.813  1.00  0.98              
ATOM   1803  C   PRO A 118      53.151  77.526  58.842  1.00  0.98              
ATOM   1804  O   PRO A 118      52.073  77.258  58.311  1.00  0.98              
ATOM   1805  N   ASP A 119      54.307  77.580  58.191  1.00  1.03              
ATOM   1806  H   ASP A 119      55.078  77.894  58.758  1.00  1.03              
ATOM   1807  CA  ASP A 119      54.647  77.403  56.774  1.00  1.03              
ATOM   1808  HA  ASP A 119      54.200  78.221  56.207  1.00  1.03              
ATOM   1809  CB  ASP A 119      56.184  77.584  56.762  1.00  1.03              
ATOM   1810  HB1 ASP A 119      56.631  76.741  57.294  1.00  1.03              
ATOM   1811  HB2 ASP A 119      56.432  78.487  57.324  1.00  1.03              
ATOM   1812  CG  ASP A 119      56.848  77.713  55.395  1.00  1.03              
ATOM   1813  OD1 ASP A 119      56.275  78.325  54.466  1.00  1.03              
ATOM   1814  OD2 ASP A 119      57.993  77.219  55.232  1.00  1.03              
ATOM   1815  C   ASP A 119      54.231  76.078  56.076  1.00  1.03              
ATOM   1816  O   ASP A 119      54.526  75.846  54.905  1.00  1.03              
ATOM   1817  N   ARG A 120      53.527  75.188  56.785  1.00  1.01              
ATOM   1818  H   ARG A 120      53.373  75.422  57.759  1.00  1.01              
ATOM   1819  CA  ARG A 120      52.779  74.063  56.185  1.00  1.01              
ATOM   1820  HA  ARG A 120      52.517  74.351  55.167  1.00  1.01              
ATOM   1821  CB  ARG A 120      53.682  72.805  56.123  1.00  1.01              
ATOM   1822  HB1 ARG A 120      53.836  72.454  57.142  1.00  1.01              
ATOM   1823  HB2 ARG A 120      54.655  73.092  55.720  1.00  1.01              
ATOM   1824  CG  ARG A 120      53.157  71.614  55.296  1.00  1.01              
ATOM   1825  HG1 ARG A 120      52.178  71.316  55.665  1.00  1.01              
ATOM   1826  HG2 ARG A 120      53.814  70.761  55.473  1.00  1.01              
ATOM   1827  CD  ARG A 120      53.059  71.859  53.778  1.00  1.01              
ATOM   1828  HD1 ARG A 120      52.942  72.924  53.577  1.00  1.01              
ATOM   1829  HD2 ARG A 120      52.166  71.347  53.421  1.00  1.01              
ATOM   1830  NE  ARG A 120      54.240  71.333  53.060  1.00  1.01              
ATOM   1831  HE  ARG A 120      55.113  71.302  53.570  1.00  1.01              
ATOM   1832  CZ  ARG A 120      54.290  70.827  51.841  1.00  1.01              
ATOM   1833  NH1 ARG A 120      55.384  70.263  51.448  1.00  1.01              
ATOM   1834 1HH1 ARG A 120      56.175  70.277  52.085  1.00  1.01              
ATOM   1835 2HH1 ARG A 120      55.517  70.007  50.483  1.00  1.01              
ATOM   1836  NH2 ARG A 120      53.304  70.861  50.988  1.00  1.01              
ATOM   1837 1HH2 ARG A 120      52.449  71.311  51.254  1.00  1.01              
ATOM   1838 2HH2 ARG A 120      53.422  70.460  50.076  1.00  1.01              
ATOM   1839  C   ARG A 120      51.438  73.819  56.900  1.00  1.01              
ATOM   1840  O   ARG A 120      50.627  73.052  56.385  1.00  1.01              
ATOM   1841  N   CYS A 121      51.194  74.424  58.069  1.00  1.05              
ATOM   1842  H   CYS A 121      51.863  75.105  58.398  1.00  1.05              
ATOM   1843  CA  CYS A 121      50.234  73.881  59.033  1.00  1.05              
ATOM   1844  HA  CYS A 121      49.608  73.149  58.520  1.00  1.05              
ATOM   1845  CB  CYS A 121      50.992  73.127  60.145  1.00  1.05              
ATOM   1846  HB1 CYS A 121      50.265  72.656  60.807  1.00  1.05              
ATOM   1847  HB2 CYS A 121      51.569  73.839  60.736  1.00  1.05              
ATOM   1848  SG  CYS A 121      52.109  71.851  59.502  1.00  1.05              
ATOM   1849  HG  CYS A 121      53.056  72.727  59.133  1.00  1.05              
ATOM   1850  C   CYS A 121      49.244  74.825  59.719  1.00  1.05              
ATOM   1851  O   CYS A 121      48.323  74.345  60.379  1.00  1.05              
ATOM   1852  N   ALA A 122      49.429  76.136  59.611  1.00  1.23              
ATOM   1853  H   ALA A 122      50.165  76.479  59.004  1.00  1.23              
ATOM   1854  CA  ALA A 122      48.656  77.119  60.362  1.00  1.23              
ATOM   1855  HA  ALA A 122      47.760  76.665  60.785  1.00  1.23              
ATOM   1856  CB  ALA A 122      49.551  77.614  61.514  1.00  1.23              
ATOM   1857  HB1 ALA A 122      48.959  78.160  62.250  1.00  1.23              
ATOM   1858  HB2 ALA A 122      50.030  76.766  61.997  1.00  1.23              
ATOM   1859  HB3 ALA A 122      50.341  78.263  61.135  1.00  1.23              
ATOM   1860  C   ALA A 122      48.201  78.218  59.395  1.00  1.23              
ATOM   1861  O   ALA A 122      47.675  77.921  58.320  1.00  1.23              
ATOM   1862  N   SER A 123      48.412  79.473  59.766  1.00  1.64              
ATOM   1863  H   SER A 123      48.852  79.630  60.655  1.00  1.64              
ATOM   1864  CA  SER A 123      48.283  80.610  58.861  1.00  1.64              
ATOM   1865  HA  SER A 123      48.757  80.368  57.908  1.00  1.64              
ATOM   1866  CB  SER A 123      46.801  80.920  58.589  1.00  1.64              
ATOM   1867  HB1 SER A 123      46.348  80.086  58.052  1.00  1.64              
ATOM   1868  HB2 SER A 123      46.733  81.809  57.960  1.00  1.64              
ATOM   1869  OG  SER A 123      46.091  81.138  59.798  1.00  1.64              
ATOM   1870  HG  SER A 123      45.185  81.361  59.573  1.00  1.64              
ATOM   1871  C   SER A 123      48.936  81.889  59.376  1.00  1.64              
ATOM   1872  O   SER A 123      49.365  82.715  58.583  1.00  1.64              
ATOM   1873  N   PHE A 124      49.045  82.025  60.701  1.00  1.57              
ATOM   1874  H   PHE A 124      48.526  81.400  61.296  1.00  1.57              
ATOM   1875  CA  PHE A 124      49.943  82.974  61.346  1.00  1.57              
ATOM   1876  HA  PHE A 124      50.805  83.115  60.691  1.00  1.57              
ATOM   1877  CB  PHE A 124      49.274  84.343  61.530  1.00  1.57              
ATOM   1878  HB1 PHE A 124      48.372  84.223  62.128  1.00  1.57              
ATOM   1879  HB2 PHE A 124      48.982  84.727  60.553  1.00  1.57              
ATOM   1880  CG  PHE A 124      50.191  85.362  62.187  1.00  1.57              
ATOM   1881  CD1 PHE A 124      49.827  85.972  63.401  1.00  1.57              
ATOM   1882  HD1 PHE A 124      48.882  85.731  63.864  1.00  1.57              
ATOM   1883  CE1 PHE A 124      50.698  86.883  64.025  1.00  1.57              
ATOM   1884  HE1 PHE A 124      50.420  87.346  64.959  1.00  1.57              
ATOM   1885  CZ  PHE A 124      51.944  87.179  63.441  1.00  1.57              
ATOM   1886  HZ  PHE A 124      52.619  87.875  63.920  1.00  1.57              
ATOM   1887  CE2 PHE A 124      52.314  86.565  62.231  1.00  1.57              
ATOM   1888  HE2 PHE A 124      53.273  86.780  61.781  1.00  1.57              
ATOM   1889  CD2 PHE A 124      51.437  85.665  61.602  1.00  1.57              
ATOM   1890  HD2 PHE A 124      51.738  85.189  60.676  1.00  1.57              
ATOM   1891  C   PHE A 124      50.452  82.393  62.669  1.00  1.57              
ATOM   1892  O   PHE A 124      49.717  82.370  63.658  1.00  1.57              
ATOM   1893  N   ALA A 125      51.681  81.866  62.670  1.00  1.11              
ATOM   1894  H   ALA A 125      52.237  81.979  61.822  1.00  1.11              
ATOM   1895  CA  ALA A 125      52.350  81.370  63.884  1.00  1.11              
ATOM   1896  HA  ALA A 125      52.104  82.066  64.688  1.00  1.11              
ATOM   1897  CB  ALA A 125      51.777  79.993  64.288  1.00  1.11              
ATOM   1898  HB1 ALA A 125      52.052  79.223  63.574  1.00  1.11              
ATOM   1899  HB2 ALA A 125      52.175  79.722  65.263  1.00  1.11              
ATOM   1900  HB3 ALA A 125      50.692  80.045  64.362  1.00  1.11              
ATOM   1901  C   ALA A 125      53.900  81.383  63.782  1.00  1.11              
ATOM   1902  O   ALA A 125      54.588  80.545  64.364  1.00  1.11              
ATOM   1903  N   ASP A 126      54.431  82.303  62.975  1.00  1.16              
ATOM   1904  H   ASP A 126      53.762  82.924  62.532  1.00  1.16              
ATOM   1905  CA  ASP A 126      55.745  82.329  62.299  1.00  1.16              
ATOM   1906  HA  ASP A 126      55.950  81.361  61.864  1.00  1.16              
ATOM   1907  CB  ASP A 126      55.601  83.265  61.089  1.00  1.16              
ATOM   1908  HB1 ASP A 126      56.531  83.272  60.518  1.00  1.16              
ATOM   1909  HB2 ASP A 126      55.382  84.280  61.427  1.00  1.16              
ATOM   1910  CG  ASP A 126      54.454  82.744  60.211  1.00  1.16              
ATOM   1911  OD1 ASP A 126      53.284  83.028  60.573  1.00  1.16              
ATOM   1912  OD2 ASP A 126      54.738  81.940  59.299  1.00  1.16              
ATOM   1913  C   ASP A 126      56.953  82.611  63.208  1.00  1.16              
ATOM   1914  O   ASP A 126      57.748  83.522  62.987  1.00  1.16              
ATOM   1915  N   LYS A 127      57.094  81.787  64.251  1.00  1.06              
ATOM   1916  H   LYS A 127      56.370  81.080  64.362  1.00  1.06              
ATOM   1917  CA  LYS A 127      58.131  81.850  65.284  1.00  1.06              
ATOM   1918  HA  LYS A 127      58.891  82.563  64.961  1.00  1.06              
ATOM   1919  CB  LYS A 127      57.453  82.379  66.564  1.00  1.06              
ATOM   1920  HB1 LYS A 127      56.733  81.643  66.928  1.00  1.06              
ATOM   1921  HB2 LYS A 127      56.877  83.263  66.281  1.00  1.06              
ATOM   1922  CG  LYS A 127      58.390  82.818  67.707  1.00  1.06              
ATOM   1923  HG1 LYS A 127      58.003  83.751  68.121  1.00  1.06              
ATOM   1924  HG2 LYS A 127      59.388  83.018  67.314  1.00  1.06              
ATOM   1925  CD  LYS A 127      58.462  81.795  68.857  1.00  1.06              
ATOM   1926  HD1 LYS A 127      58.892  80.860  68.501  1.00  1.06              
ATOM   1927  HD2 LYS A 127      57.445  81.578  69.188  1.00  1.06              
ATOM   1928  CE  LYS A 127      59.258  82.300  70.069  1.00  1.06              
ATOM   1929  HE1 LYS A 127      59.238  81.514  70.828  1.00  1.06              
ATOM   1930  HE2 LYS A 127      58.764  83.181  70.486  1.00  1.06              
ATOM   1931  NZ  LYS A 127      60.671  82.615  69.745  1.00  1.06              
ATOM   1932  HZ1 LYS A 127      60.781  83.515  69.306  1.00  1.06              
ATOM   1933  HZ2 LYS A 127      61.242  82.561  70.588  1.00  1.06              
ATOM   1934  HZ3 LYS A 127      61.075  81.902  69.142  1.00  1.06              
ATOM   1935  C   LYS A 127      58.809  80.477  65.441  1.00  1.06              
ATOM   1936  O   LYS A 127      58.336  79.450  64.975  1.00  1.06              
ATOM   1937  N   ILE A 128      59.959  80.478  66.118  1.00  1.19              
ATOM   1938  H   ILE A 128      60.317  81.370  66.414  1.00  1.19              
ATOM   1939  CA  ILE A 128      60.763  79.289  66.437  1.00  1.19              
ATOM   1940  HA  ILE A 128      60.090  78.441  66.575  1.00  1.19              
ATOM   1941  CB  ILE A 128      61.701  78.977  65.242  1.00  1.19              
ATOM   1942  HB  ILE A 128      61.075  78.922  64.349  1.00  1.19              
ATOM   1943  CG2 ILE A 128      62.739  80.094  65.010  1.00  1.19              
ATOM   1944 1HG2 ILE A 128      63.280  79.916  64.082  1.00  1.19              
ATOM   1945 2HG2 ILE A 128      62.245  81.059  64.914  1.00  1.19              
ATOM   1946 3HG2 ILE A 128      63.450  80.137  65.835  1.00  1.19              
ATOM   1947  CG1 ILE A 128      62.379  77.602  65.409  1.00  1.19              
ATOM   1948 1HG1 ILE A 128      61.618  76.869  65.678  1.00  1.19              
ATOM   1949 2HG1 ILE A 128      63.119  77.643  66.208  1.00  1.19              
ATOM   1950  CD1 ILE A 128      63.084  77.095  64.149  1.00  1.19              
ATOM   1951  HD1 ILE A 128      63.439  76.082  64.331  1.00  1.19              
ATOM   1952  HD2 ILE A 128      62.388  77.090  63.309  1.00  1.19              
ATOM   1953  HD3 ILE A 128      63.941  77.725  63.911  1.00  1.19              
ATOM   1954  C   ILE A 128      61.545  79.490  67.750  1.00  1.19              
ATOM   1955  O   ILE A 128      61.773  80.633  68.155  1.00  1.19              
ATOM   1956  N   GLN A 129      61.920  78.403  68.436  1.00  1.99              
ATOM   1957  H   GLN A 129      61.620  77.505  68.085  1.00  1.99              
ATOM   1958  CA  GLN A 129      62.552  78.412  69.770  1.00  1.99              
ATOM   1959  HA  GLN A 129      63.266  79.236  69.820  1.00  1.99              
ATOM   1960  CB  GLN A 129      61.421  78.652  70.805  1.00  1.99              
ATOM   1961  HB1 GLN A 129      60.808  77.750  70.857  1.00  1.99              
ATOM   1962  HB2 GLN A 129      60.766  79.450  70.452  1.00  1.99              
ATOM   1963  CG  GLN A 129      61.859  79.013  72.240  1.00  1.99              
ATOM   1964  HG1 GLN A 129      62.605  78.307  72.601  1.00  1.99              
ATOM   1965  HG2 GLN A 129      60.994  78.921  72.896  1.00  1.99              
ATOM   1966  CD  GLN A 129      62.405  80.428  72.413  1.00  1.99              
ATOM   1967  OE1 GLN A 129      62.105  81.355  71.670  1.00  1.99              
ATOM   1968  NE2 GLN A 129      63.210  80.667  73.424  1.00  1.99              
ATOM   1969 1HE2 GLN A 129      63.479  79.915  74.037  1.00  1.99              
ATOM   1970 2HE2 GLN A 129      63.553  81.604  73.547  1.00  1.99              
ATOM   1971  C   GLN A 129      63.325  77.090  70.053  1.00  1.99              
ATOM   1972  O   GLN A 129      63.090  76.441  71.069  1.00  1.99              
ATOM   1973  N   LYS A 130      64.154  76.617  69.105  1.00  2.47              
ATOM   1974  H   LYS A 130      64.367  77.216  68.324  1.00  2.47              
ATOM   1975  CA  LYS A 130      64.794  75.277  69.148  1.00  2.47              
ATOM   1976  HA  LYS A 130      64.021  74.524  69.023  1.00  2.47              
ATOM   1977  CB  LYS A 130      65.822  75.116  68.004  1.00  2.47              
ATOM   1978  HB1 LYS A 130      66.594  74.408  68.308  1.00  2.47              
ATOM   1979  HB2 LYS A 130      66.321  76.073  67.848  1.00  2.47              
ATOM   1980  CG  LYS A 130      65.219  74.634  66.677  1.00  2.47              
ATOM   1981  HG1 LYS A 130      65.975  74.747  65.898  1.00  2.47              
ATOM   1982  HG2 LYS A 130      64.389  75.292  66.419  1.00  2.47              
ATOM   1983  CD  LYS A 130      64.715  73.177  66.647  1.00  2.47              
ATOM   1984  HD1 LYS A 130      64.210  73.038  65.692  1.00  2.47              
ATOM   1985  HD2 LYS A 130      63.963  73.010  67.421  1.00  2.47              
ATOM   1986  CE  LYS A 130      65.806  72.092  66.732  1.00  2.47              
ATOM   1987  HE1 LYS A 130      66.716  72.438  66.239  1.00  2.47              
ATOM   1988  HE2 LYS A 130      65.440  71.226  66.173  1.00  2.47              
ATOM   1989  NZ  LYS A 130      66.085  71.661  68.122  1.00  2.47              
ATOM   1990  HZ1 LYS A 130      66.661  72.293  68.673  1.00  2.47              
ATOM   1991  HZ2 LYS A 130      65.220  71.553  68.661  1.00  2.47              
ATOM   1992  HZ3 LYS A 130      66.493  70.736  68.199  1.00  2.47              
ATOM   1993  C   LYS A 130      65.477  74.954  70.477  1.00  2.47              
ATOM   1994  O   LYS A 130      66.363  75.671  70.927  1.00  2.47              
ATOM   1995  N   GLU A 131      65.097  73.808  71.030  1.00  1.24              
ATOM   1996  H   GLU A 131      64.389  73.253  70.561  1.00  1.24              
ATOM   1997  CA  GLU A 131      65.802  73.126  72.108  1.00  1.24              
ATOM   1998  HA  GLU A 131      66.026  73.861  72.881  1.00  1.24              
ATOM   1999  CB  GLU A 131      64.863  72.055  72.713  1.00  1.24              
ATOM   2000  HB1 GLU A 131      63.837  72.426  72.694  1.00  1.24              
ATOM   2001  HB2 GLU A 131      65.131  71.942  73.764  1.00  1.24              
ATOM   2002  CG  GLU A 131      64.882  70.636  72.101  1.00  1.24              
ATOM   2003  HG1 GLU A 131      64.076  70.054  72.551  1.00  1.24              
ATOM   2004  HG2 GLU A 131      65.821  70.169  72.398  1.00  1.24              
ATOM   2005  CD  GLU A 131      64.751  70.562  70.570  1.00  1.24              
ATOM   2006  OE1 GLU A 131      65.392  69.683  69.944  1.00  1.24              
ATOM   2007  OE2 GLU A 131      64.097  71.439  69.955  1.00  1.24              
ATOM   2008  C   GLU A 131      67.138  72.536  71.625  1.00  1.24              
ATOM   2009  O   GLU A 131      67.405  72.446  70.419  1.00  1.24              
ATOM   2010  N   ALA A 132      67.917  72.026  72.573  1.00  1.38              
ATOM   2011  H   ALA A 132      67.643  72.133  73.541  1.00  1.38              
ATOM   2012  CA  ALA A 132      68.980  71.070  72.327  1.00  1.38              
ATOM   2013  HA  ALA A 132      68.817  70.573  71.371  1.00  1.38              
ATOM   2014  CB  ALA A 132      70.320  71.816  72.279  1.00  1.38              
ATOM   2015  HB1 ALA A 132      71.129  71.110  72.089  1.00  1.38              
ATOM   2016  HB2 ALA A 132      70.297  72.557  71.480  1.00  1.38              
ATOM   2017  HB3 ALA A 132      70.501  72.319  73.230  1.00  1.38              
ATOM   2018  C   ALA A 132      68.943  70.014  73.438  1.00  1.38              
ATOM   2019  O   ALA A 132      68.490  70.284  74.551  1.00  1.38              
ATOM   2020  N   HIS A 133      69.391  68.800  73.129  1.00  1.49              
ATOM   2021  H   HIS A 133      69.799  68.657  72.218  1.00  1.49              
ATOM   2022  CA  HIS A 133      69.384  67.662  74.048  1.00  1.49              
ATOM   2023  HA  HIS A 133      69.657  68.016  75.044  1.00  1.49              
ATOM   2024  CB  HIS A 133      67.960  67.067  74.142  1.00  1.49              
ATOM   2025  HB1 HIS A 133      67.271  67.846  74.471  1.00  1.49              
ATOM   2026  HB2 HIS A 133      67.945  66.295  74.913  1.00  1.49              
ATOM   2027  CG  HIS A 133      67.418  66.470  72.867  1.00  1.49              
ATOM   2028  ND1 HIS A 133      67.559  65.138  72.471  1.00  1.49              
ATOM   2029  CE1 HIS A 133      66.900  65.032  71.305  1.00  1.49              
ATOM   2030  HE1 HIS A 133      66.820  64.120  70.726  1.00  1.49              
ATOM   2031  NE2 HIS A 133      66.356  66.213  70.963  1.00  1.49              
ATOM   2032  HE2 HIS A 133      65.800  66.404  70.141  1.00  1.49              
ATOM   2033  CD2 HIS A 133      66.678  67.130  71.933  1.00  1.49              
ATOM   2034  HD2 HIS A 133      66.387  68.176  71.958  1.00  1.49              
ATOM   2035  C   HIS A 133      70.466  66.654  73.630  1.00  1.49              
ATOM   2036  O   HIS A 133      71.502  67.047  73.083  1.00  1.49              
ATOM   2037  N   ASN A 134      70.280  65.356  73.893  1.00  1.52              
ATOM   2038  H   ASN A 134      69.402  65.066  74.295  1.00  1.52              
ATOM   2039  CA  ASN A 134      71.244  64.345  73.455  1.00  1.52              
ATOM   2040  HA  ASN A 134      71.633  64.690  72.494  1.00  1.52              
ATOM   2041  CB  ASN A 134      72.412  64.294  74.462  1.00  1.52              
ATOM   2042  HB1 ASN A 134      72.302  63.451  75.143  1.00  1.52              
ATOM   2043  HB2 ASN A 134      72.452  65.206  75.058  1.00  1.52              
ATOM   2044  CG  ASN A 134      73.729  64.176  73.722  1.00  1.52              
ATOM   2045  OD1 ASN A 134      74.323  63.114  73.604  1.00  1.52              
ATOM   2046  ND2 ASN A 134      74.175  65.270  73.152  1.00  1.52              
ATOM   2047 1HD2 ASN A 134      73.607  66.110  73.168  1.00  1.52              
ATOM   2048 2HD2 ASN A 134      75.058  65.236  72.677  1.00  1.52              
ATOM   2049  C   ASN A 134      70.671  62.945  73.142  1.00  1.52              
ATOM   2050  O   ASN A 134      71.424  61.969  73.112  1.00  1.52              
ATOM   2051  N   ILE A 135      69.362  62.791  72.938  1.00  1.38              
ATOM   2052  H   ILE A 135      68.778  63.617  72.861  1.00  1.38              
ATOM   2053  CA  ILE A 135      68.736  61.478  72.709  1.00  1.38              
ATOM   2054  HA  ILE A 135      69.159  60.765  73.417  1.00  1.38              
ATOM   2055  CB  ILE A 135      67.212  61.557  72.982  1.00  1.38              
ATOM   2056  HB  ILE A 135      66.775  62.302  72.317  1.00  1.38              
ATOM   2057  CG2 ILE A 135      66.529  60.202  72.694  1.00  1.38              
ATOM   2058 1HG2 ILE A 135      65.460  60.271  72.888  1.00  1.38              
ATOM   2059 2HG2 ILE A 135      66.642  59.935  71.645  1.00  1.38              
ATOM   2060 3HG2 ILE A 135      66.956  59.422  73.324  1.00  1.38              
ATOM   2061  CG1 ILE A 135      66.948  61.984  74.447  1.00  1.38              
ATOM   2062 1HG1 ILE A 135      67.516  62.882  74.681  1.00  1.38              
ATOM   2063 2HG1 ILE A 135      67.278  61.198  75.124  1.00  1.38              
ATOM   2064  CD1 ILE A 135      65.483  62.319  74.760  1.00  1.38              
ATOM   2065  HD1 ILE A 135      65.409  62.696  75.780  1.00  1.38              
ATOM   2066  HD2 ILE A 135      65.135  63.090  74.076  1.00  1.38              
ATOM   2067  HD3 ILE A 135      64.857  61.433  74.679  1.00  1.38              
ATOM   2068  C   ILE A 135      69.022  60.967  71.290  1.00  1.38              
ATOM   2069  O   ILE A 135      68.811  61.675  70.310  1.00  1.38              
ATOM   2070  N   LYS A 136      69.488  59.713  71.206  1.00  1.25              
ATOM   2071  H   LYS A 136      69.619  59.213  72.074  1.00  1.25              
ATOM   2072  CA  LYS A 136      69.738  58.939  69.976  1.00  1.25              
ATOM   2073  HA  LYS A 136      68.876  59.052  69.316  1.00  1.25              
ATOM   2074  CB  LYS A 136      70.987  59.474  69.231  1.00  1.25              
ATOM   2075  HB1 LYS A 136      70.645  60.298  68.602  1.00  1.25              
ATOM   2076  HB2 LYS A 136      71.359  58.702  68.555  1.00  1.25              
ATOM   2077  CG  LYS A 136      72.169  60.023  70.063  1.00  1.25              
ATOM   2078  HG1 LYS A 136      71.833  60.883  70.643  1.00  1.25              
ATOM   2079  HG2 LYS A 136      72.916  60.393  69.359  1.00  1.25              
ATOM   2080  CD  LYS A 136      72.860  59.017  70.998  1.00  1.25              
ATOM   2081  HD1 LYS A 136      73.192  58.165  70.404  1.00  1.25              
ATOM   2082  HD2 LYS A 136      72.164  58.663  71.756  1.00  1.25              
ATOM   2083  CE  LYS A 136      74.086  59.647  71.684  1.00  1.25              
ATOM   2084  HE1 LYS A 136      74.644  60.215  70.935  1.00  1.25              
ATOM   2085  HE2 LYS A 136      74.737  58.848  72.049  1.00  1.25              
ATOM   2086  NZ  LYS A 136      73.703  60.530  72.814  1.00  1.25              
ATOM   2087  HZ1 LYS A 136      73.442  60.006  73.635  1.00  1.25              
ATOM   2088  HZ2 LYS A 136      74.420  61.212  73.060  1.00  1.25              
ATOM   2089  HZ3 LYS A 136      72.892  61.098  72.578  1.00  1.25              
ATOM   2090  C   LYS A 136      69.855  57.444  70.303  1.00  1.25              
ATOM   2091  O   LYS A 136      70.162  57.100  71.439  1.00  1.25              
ATOM   2092  N   GLY A 137      69.599  56.571  69.327  1.00  1.64              
ATOM   2093  H   GLY A 137      69.375  56.917  68.404  1.00  1.64              
ATOM   2094  CA  GLY A 137      69.555  55.114  69.501  1.00  1.64              
ATOM   2095  HA1 GLY A 137      68.825  54.865  70.272  1.00  1.64              
ATOM   2096  HA2 GLY A 137      70.531  54.755  69.827  1.00  1.64              
ATOM   2097  C   GLY A 137      69.174  54.379  68.207  1.00  1.64              
ATOM   2098  O   GLY A 137      69.221  54.966  67.130  1.00  1.64              
ATOM   2099  N   LEU A 138      68.798  53.099  68.322  1.00  1.56              
ATOM   2100  H   LEU A 138      68.939  52.686  69.230  1.00  1.56              
ATOM   2101  CA  LEU A 138      67.907  52.326  67.431  1.00  1.56              
ATOM   2102  HA  LEU A 138      67.318  51.705  68.107  1.00  1.56              
ATOM   2103  CB  LEU A 138      66.889  53.220  66.674  1.00  1.56              
ATOM   2104  HB1 LEU A 138      67.414  53.789  65.908  1.00  1.56              
ATOM   2105  HB2 LEU A 138      66.454  53.930  67.379  1.00  1.56              
ATOM   2106  CG  LEU A 138      65.735  52.470  65.976  1.00  1.56              
ATOM   2107  HG  LEU A 138      66.143  51.796  65.221  1.00  1.56              
ATOM   2108  CD1 LEU A 138      64.883  51.658  66.954  1.00  1.56              
ATOM   2109 1HD1 LEU A 138      64.018  51.248  66.433  1.00  1.56              
ATOM   2110 2HD1 LEU A 138      65.459  50.826  67.354  1.00  1.56              
ATOM   2111 3HD1 LEU A 138      64.535  52.291  67.769  1.00  1.56              
ATOM   2112  CD2 LEU A 138      64.821  53.482  65.278  1.00  1.56              
ATOM   2113 1HD2 LEU A 138      64.012  52.962  64.766  1.00  1.56              
ATOM   2114 2HD2 LEU A 138      64.394  54.171  66.007  1.00  1.56              
ATOM   2115 3HD2 LEU A 138      65.394  54.048  64.542  1.00  1.56              
ATOM   2116  C   LEU A 138      68.602  51.322  66.497  1.00  1.56              
ATOM   2117  O   LEU A 138      68.405  50.118  66.650  1.00  1.56              
ATOM   2118  N   ALA A 139      69.415  51.801  65.557  1.00  1.79              
ATOM   2119  H   ALA A 139      69.533  52.805  65.537  1.00  1.79              
ATOM   2120  CA  ALA A 139      70.107  51.005  64.530  1.00  1.79              
ATOM   2121  HA  ALA A 139      70.291  51.681  63.695  1.00  1.79              
ATOM   2122  CB  ALA A 139      71.494  50.629  65.086  1.00  1.79              
ATOM   2123  HB1 ALA A 139      72.087  50.131  64.317  1.00  1.79              
ATOM   2124  HB2 ALA A 139      72.026  51.530  65.393  1.00  1.79              
ATOM   2125  HB3 ALA A 139      71.388  49.971  65.950  1.00  1.79              
ATOM   2126  C   ALA A 139      69.305  49.830  63.909  1.00  1.79              
ATOM   2127  O   ALA A 139      68.285  50.043  63.245  1.00  1.79              
ATOM   2128  N   GLY A 140      69.788  48.595  64.075  1.00  2.04              
ATOM   2129  H   GLY A 140      70.646  48.506  64.595  1.00  2.04              
ATOM   2130  CA  GLY A 140      69.075  47.359  63.744  1.00  2.04              
ATOM   2131  HA1 GLY A 140      68.027  47.477  64.019  1.00  2.04              
ATOM   2132  HA2 GLY A 140      69.482  46.572  64.379  1.00  2.04              
ATOM   2133  C   GLY A 140      69.138  46.890  62.294  1.00  2.04              
ATOM   2134  O   GLY A 140      69.320  47.679  61.373  1.00  2.04              
ATOM   2135  N   ASP A 141      68.966  45.571  62.136  1.00  2.46              
ATOM   2136  H   ASP A 141      68.761  45.044  62.970  1.00  2.46              
ATOM   2137  CA  ASP A 141      69.120  44.753  60.911  1.00  2.46              
ATOM   2138  HA  ASP A 141      69.304  43.745  61.282  1.00  2.46              
ATOM   2139  CB  ASP A 141      67.780  44.642  60.135  1.00  2.46              
ATOM   2140  HB1 ASP A 141      66.958  44.600  60.853  1.00  2.46              
ATOM   2141  HB2 ASP A 141      67.783  43.684  59.612  1.00  2.46              
ATOM   2142  CG  ASP A 141      67.486  45.740  59.103  1.00  2.46              
ATOM   2143  OD1 ASP A 141      67.211  46.898  59.495  1.00  2.46              
ATOM   2144  OD2 ASP A 141      67.499  45.461  57.875  1.00  2.46              
ATOM   2145  C   ASP A 141      70.347  45.019  60.024  1.00  2.46              
ATOM   2146  O   ASP A 141      70.389  44.553  58.889  1.00  2.46              
ATOM   2147  N   ARG A 142      71.334  45.731  60.580  1.00  5.63              
ATOM   2148  H   ARG A 142      71.100  46.157  61.469  1.00  5.63              
ATOM   2149  CA  ARG A 142      72.738  45.916  60.180  1.00  5.63              
ATOM   2150  HA  ARG A 142      73.242  44.952  60.143  1.00  5.63              
ATOM   2151  CB  ARG A 142      72.834  46.605  58.795  1.00  5.63              
ATOM   2152  HB1 ARG A 142      73.741  47.209  58.751  1.00  5.63              
ATOM   2153  HB2 ARG A 142      71.994  47.290  58.672  1.00  5.63              
ATOM   2154  CG  ARG A 142      72.897  45.602  57.607  1.00  5.63              
ATOM   2155  HG1 ARG A 142      72.595  44.611  57.938  1.00  5.63              
ATOM   2156  HG2 ARG A 142      73.942  45.505  57.309  1.00  5.63              
ATOM   2157  CD  ARG A 142      72.078  45.968  56.352  1.00  5.63              
ATOM   2158  HD1 ARG A 142      72.119  45.127  55.657  1.00  5.63              
ATOM   2159  HD2 ARG A 142      72.548  46.812  55.862  1.00  5.63              
ATOM   2160  NE  ARG A 142      70.660  46.273  56.641  1.00  5.63              
ATOM   2161  HE  ARG A 142      70.181  45.629  57.268  1.00  5.63              
ATOM   2162  CZ  ARG A 142      70.012  47.380  56.330  1.00  5.63              
ATOM   2163  NH1 ARG A 142      68.832  47.622  56.819  1.00  5.63              
ATOM   2164 1HH1 ARG A 142      68.401  46.914  57.424  1.00  5.63              
ATOM   2165 2HH1 ARG A 142      68.506  48.560  56.889  1.00  5.63              
ATOM   2166  NH2 ARG A 142      70.522  48.310  55.566  1.00  5.63              
ATOM   2167 1HH2 ARG A 142      71.344  48.079  55.012  1.00  5.63              
ATOM   2168 2HH2 ARG A 142      69.981  49.088  55.259  1.00  5.63              
ATOM   2169  C   ARG A 142      73.456  46.739  61.267  1.00  5.63              
ATOM   2170  O   ARG A 142      72.941  47.170  62.299  1.00  5.63              
TER
