# Supplementary material for: Localization of the Catalytic Domain of Copepod Luciferases: Analysis of Truncated Mutants of the Metridia longa Luciferase
Source: Life (Basel). 2023 May 21;13(5):1222. doi: 10.3390/life13051222 (PMC10220987; doi:10.3390/life13051222)
Supplement: Supplementary file 1 [file life-13-01222-s001.zip › MLuc7wt.pdb]

ATOM      1  N   ASN A   1      51.484  58.248  54.990  1.00  4.79              
ATOM      2  CA  ASN A   1      50.070  57.912  55.213  1.00  4.79              
ATOM      3  HA  ASN A   1      49.835  57.057  54.576  1.00  4.79              
ATOM      4  CB  ASN A   1      49.882  57.456  56.681  1.00  4.79              
ATOM      5  HB1 ASN A   1      48.818  57.420  56.904  1.00  4.79              
ATOM      6  HB2 ASN A   1      50.348  58.171  57.356  1.00  4.79              
ATOM      7  CG  ASN A   1      50.442  56.068  56.984  1.00  4.79              
ATOM      8  OD1 ASN A   1      49.805  55.248  57.618  1.00  4.79              
ATOM      9  ND2 ASN A   1      51.633  55.758  56.532  1.00  4.79              
ATOM     10 1HD2 ASN A   1      52.127  56.447  55.982  1.00  4.79              
ATOM     11 2HD2 ASN A   1      51.941  54.813  56.683  1.00  4.79              
ATOM     12  C   ASN A   1      49.098  59.023  54.781  1.00  4.79              
ATOM     13  O   ASN A   1      48.053  58.683  54.224  1.00  4.79              
ATOM     14  N   PRO A   2      49.368  60.331  54.994  1.00  3.76              
ATOM     15  CD  PRO A   2      50.444  60.896  55.799  1.00  3.76              
ATOM     16  HD1 PRO A   2      51.324  61.047  55.171  1.00  3.76              
ATOM     17  HD2 PRO A   2      50.694  60.266  56.651  1.00  3.76              
ATOM     18  CG  PRO A   2      49.926  62.244  56.296  1.00  3.76              
ATOM     19  HG1 PRO A   2      50.737  62.950  56.474  1.00  3.76              
ATOM     20  HG2 PRO A   2      49.337  62.096  57.203  1.00  3.76              
ATOM     21  CB  PRO A   2      49.013  62.695  55.159  1.00  3.76              
ATOM     22  HB1 PRO A   2      49.600  63.170  54.380  1.00  3.76              
ATOM     23  HB2 PRO A   2      48.234  63.371  55.515  1.00  3.76              
ATOM     24  CA  PRO A   2      48.424  61.383  54.643  1.00  3.76              
ATOM     25  HA  PRO A   2      47.527  61.198  55.235  1.00  3.76              
ATOM     26  C   PRO A   2      47.988  61.463  53.180  1.00  3.76              
ATOM     27  O   PRO A   2      48.737  61.941  52.325  1.00  3.76              
ATOM     28  N   THR A   3      46.730  61.073  52.955  1.00  2.76              
ATOM     29  H   THR A   3      46.234  60.635  53.718  1.00  2.76              
ATOM     30  CA  THR A   3      45.991  61.159  51.691  1.00  2.76              
ATOM     31  HA  THR A   3      46.586  60.671  50.919  1.00  2.76              
ATOM     32  CB  THR A   3      44.652  60.422  51.785  1.00  2.76              
ATOM     33  HB  THR A   3      44.104  60.557  50.852  1.00  2.76              
ATOM     34  CG2 THR A   3      44.825  58.923  52.035  1.00  2.76              
ATOM     35 1HG2 THR A   3      43.852  58.433  52.014  1.00  2.76              
ATOM     36 2HG2 THR A   3      45.451  58.494  51.252  1.00  2.76              
ATOM     37 3HG2 THR A   3      45.298  58.746  53.002  1.00  2.76              
ATOM     38  OG1 THR A   3      43.892  60.950  52.849  1.00  2.76              
ATOM     39  HG1 THR A   3      42.968  60.844  52.603  1.00  2.76              
ATOM     40  C   THR A   3      45.722  62.585  51.185  1.00  2.76              
ATOM     41  O   THR A   3      45.420  62.780  50.010  1.00  2.76              
ATOM     42  N   VAL A   4      45.829  63.594  52.056  1.00  2.79              
ATOM     43  H   VAL A   4      46.051  63.352  53.006  1.00  2.79              
ATOM     44  CA  VAL A   4      45.841  65.015  51.675  1.00  2.79              
ATOM     45  HA  VAL A   4      44.962  65.222  51.063  1.00  2.79              
ATOM     46  CB  VAL A   4      45.806  65.911  52.935  1.00  2.79              
ATOM     47  HB  VAL A   4      46.702  65.725  53.529  1.00  2.79              
ATOM     48  CG1 VAL A   4      45.762  67.407  52.591  1.00  2.79              
ATOM     49 1HG1 VAL A   4      45.668  67.994  53.505  1.00  2.79              
ATOM     50 2HG1 VAL A   4      46.676  67.719  52.090  1.00  2.79              
ATOM     51 3HG1 VAL A   4      44.906  67.620  51.950  1.00  2.79              
ATOM     52  CG2 VAL A   4      44.583  65.603  53.812  1.00  2.79              
ATOM     53 1HG2 VAL A   4      44.568  66.267  54.676  1.00  2.79              
ATOM     54 2HG2 VAL A   4      43.667  65.743  53.236  1.00  2.79              
ATOM     55 3HG2 VAL A   4      44.625  64.577  54.175  1.00  2.79              
ATOM     56  C   VAL A   4      47.094  65.301  50.849  1.00  2.79              
ATOM     57  O   VAL A   4      48.174  64.812  51.181  1.00  2.79              
ATOM     58  N   ASN A   5      46.989  66.191  49.860  1.00  2.89              
ATOM     59  H   ASN A   5      46.062  66.514  49.626  1.00  2.89              
ATOM     60  CA  ASN A   5      48.099  66.674  49.022  1.00  2.89              
ATOM     61  HA  ASN A   5      48.575  65.781  48.609  1.00  2.89              
ATOM     62  CB  ASN A   5      47.498  67.463  47.839  1.00  2.89              
ATOM     63  HB1 ASN A   5      47.404  68.518  48.093  1.00  2.89              
ATOM     64  HB2 ASN A   5      46.506  67.077  47.599  1.00  2.89              
ATOM     65  CG  ASN A   5      48.325  67.318  46.571  1.00  2.89              
ATOM     66  OD1 ASN A   5      47.974  66.591  45.664  1.00  2.89              
ATOM     67  ND2 ASN A   5      49.457  67.971  46.474  1.00  2.89              
ATOM     68 1HD2 ASN A   5      49.810  68.465  47.281  1.00  2.89              
ATOM     69 2HD2 ASN A   5      49.998  67.798  45.646  1.00  2.89              
ATOM     70  C   ASN A   5      49.207  67.448  49.773  1.00  2.89              
ATOM     71  O   ASN A   5      49.944  68.238  49.185  1.00  2.89              
ATOM     72  N   ASN A   6      49.345  67.242  51.084  1.00  2.47              
ATOM     73  H   ASN A   6      48.785  66.503  51.485  1.00  2.47              
ATOM     74  CA  ASN A   6      50.403  67.815  51.897  1.00  2.47              
ATOM     75  HA  ASN A   6      50.371  68.890  51.709  1.00  2.47              
ATOM     76  CB  ASN A   6      50.069  67.619  53.385  1.00  2.47              
ATOM     77  HB1 ASN A   6      50.191  66.575  53.654  1.00  2.47              
ATOM     78  HB2 ASN A   6      49.027  67.888  53.560  1.00  2.47              
ATOM     79  CG  ASN A   6      50.937  68.469  54.306  1.00  2.47              
ATOM     80  OD1 ASN A   6      51.951  68.009  54.811  1.00  2.47              
ATOM     81  ND2 ASN A   6      50.534  69.695  54.585  1.00  2.47              
ATOM     82 1HD2 ASN A   6      49.669  70.037  54.206  1.00  2.47              
ATOM     83 2HD2 ASN A   6      51.075  70.247  55.235  1.00  2.47              
ATOM     84  C   ASN A   6      51.821  67.389  51.457  1.00  2.47              
ATOM     85  O   ASN A   6      52.784  68.023  51.879  1.00  2.47              
ATOM     86  N   ASP A   7      51.963  66.413  50.547  1.00  2.08              
ATOM     87  H   ASP A   7      51.132  65.930  50.241  1.00  2.08              
ATOM     88  CA  ASP A   7      53.228  66.094  49.855  1.00  2.08              
ATOM     89  HA  ASP A   7      53.891  65.667  50.597  1.00  2.08              
ATOM     90  CB  ASP A   7      53.011  65.031  48.755  1.00  2.08              
ATOM     91  HB1 ASP A   7      53.341  65.418  47.789  1.00  2.08              
ATOM     92  HB2 ASP A   7      51.949  64.792  48.666  1.00  2.08              
ATOM     93  CG  ASP A   7      53.775  63.736  49.062  1.00  2.08              
ATOM     94  OD1 ASP A   7      53.624  63.235  50.200  1.00  2.08              
ATOM     95  OD2 ASP A   7      54.520  63.200  48.219  1.00  2.08              
ATOM     96  C   ASP A   7      53.960  67.322  49.299  1.00  2.08              
ATOM     97  O   ASP A   7      55.175  67.431  49.468  1.00  2.08              
ATOM     98  N   VAL A   8      53.226  68.298  48.749  1.00  2.12              
ATOM     99  H   VAL A   8      52.226  68.171  48.681  1.00  2.12              
ATOM    100  CA  VAL A   8      53.831  69.543  48.251  1.00  2.12              
ATOM    101  HA  VAL A   8      54.567  69.254  47.499  1.00  2.12              
ATOM    102  CB  VAL A   8      52.794  70.434  47.538  1.00  2.12              
ATOM    103  HB  VAL A   8      52.237  69.799  46.848  1.00  2.12              
ATOM    104  CG1 VAL A   8      51.776  71.100  48.472  1.00  2.12              
ATOM    105 1HG1 VAL A   8      50.982  71.552  47.875  1.00  2.12              
ATOM    106 2HG1 VAL A   8      51.334  70.367  49.142  1.00  2.12              
ATOM    107 3HG1 VAL A   8      52.251  71.886  49.059  1.00  2.12              
ATOM    108  CG2 VAL A   8      53.485  71.514  46.700  1.00  2.12              
ATOM    109 1HG2 VAL A   8      52.739  72.084  46.148  1.00  2.12              
ATOM    110 2HG2 VAL A   8      54.046  72.191  47.344  1.00  2.12              
ATOM    111 3HG2 VAL A   8      54.169  71.050  45.989  1.00  2.12              
ATOM    112  C   VAL A   8      54.619  70.268  49.349  1.00  2.12              
ATOM    113  O   VAL A   8      55.801  70.577  49.191  1.00  2.12              
ATOM    114  N   ASN A   9      54.025  70.413  50.537  1.00  1.90              
ATOM    115  H   ASN A   9      53.111  70.007  50.667  1.00  1.90              
ATOM    116  CA  ASN A   9      54.719  71.008  51.675  1.00  1.90              
ATOM    117  HA  ASN A   9      55.249  71.887  51.308  1.00  1.90              
ATOM    118  CB  ASN A   9      53.706  71.449  52.742  1.00  1.90              
ATOM    119  HB1 ASN A   9      54.239  71.604  53.672  1.00  1.90              
ATOM    120  HB2 ASN A   9      52.953  70.677  52.900  1.00  1.90              
ATOM    121  CG  ASN A   9      53.029  72.761  52.382  1.00  1.90              
ATOM    122  OD1 ASN A   9      53.326  73.385  51.380  1.00  1.90              
ATOM    123  ND2 ASN A   9      52.118  73.244  53.189  1.00  1.90              
ATOM    124 1HD2 ASN A   9      51.896  72.827  54.086  1.00  1.90              
ATOM    125 2HD2 ASN A   9      51.710  74.121  52.912  1.00  1.90              
ATOM    126  C   ASN A   9      55.819  70.085  52.232  1.00  1.90              
ATOM    127  O   ASN A   9      56.862  70.557  52.696  1.00  1.90              
ATOM    128  N   ARG A  10      55.641  68.765  52.137  1.00  1.81              
ATOM    129  H   ARG A  10      54.786  68.435  51.700  1.00  1.81              
ATOM    130  CA  ARG A  10      56.687  67.785  52.442  1.00  1.81              
ATOM    131  HA  ARG A  10      57.113  68.018  53.416  1.00  1.81              
ATOM    132  CB  ARG A  10      56.116  66.355  52.502  1.00  1.81              
ATOM    133  HB1 ARG A  10      56.942  65.660  52.636  1.00  1.81              
ATOM    134  HB2 ARG A  10      55.653  66.105  51.556  1.00  1.81              
ATOM    135  CG  ARG A  10      55.123  66.139  53.657  1.00  1.81              
ATOM    136  HG1 ARG A  10      54.239  66.758  53.526  1.00  1.81              
ATOM    137  HG2 ARG A  10      55.612  66.441  54.584  1.00  1.81              
ATOM    138  CD  ARG A  10      54.708  64.665  53.799  1.00  1.81              
ATOM    139  HD1 ARG A  10      54.307  64.517  54.803  1.00  1.81              
ATOM    140  HD2 ARG A  10      55.598  64.038  53.720  1.00  1.81              
ATOM    141  NE  ARG A  10      53.714  64.217  52.797  1.00  1.81              
ATOM    142  HE  ARG A  10      54.050  63.880  51.895  1.00  1.81              
ATOM    143  CZ  ARG A  10      52.419  64.035  52.977  1.00  1.81              
ATOM    144  NH1 ARG A  10      51.804  64.512  54.018  1.00  1.81              
ATOM    145 1HH1 ARG A  10      52.304  65.136  54.629  1.00  1.81              
ATOM    146 2HH1 ARG A  10      50.815  64.383  54.084  1.00  1.81              
ATOM    147  NH2 ARG A  10      51.719  63.364  52.107  1.00  1.81              
ATOM    148 1HH2 ARG A  10      52.217  63.078  51.261  1.00  1.81              
ATOM    149 2HH2 ARG A  10      50.743  63.115  52.221  1.00  1.81              
ATOM    150  C   ARG A  10      57.882  67.850  51.480  1.00  1.81              
ATOM    151  O   ARG A  10      58.908  67.270  51.796  1.00  1.81              
ATOM    152  N   GLY A  11      57.812  68.610  50.388  1.00  2.06              
ATOM    153  H   GLY A  11      56.910  68.950  50.076  1.00  2.06              
ATOM    154  CA  GLY A  11      58.996  68.954  49.597  1.00  2.06              
ATOM    155  HA1 GLY A  11      58.660  69.357  48.642  1.00  2.06              
ATOM    156  HA2 GLY A  11      59.573  68.051  49.397  1.00  2.06              
ATOM    157  C   GLY A  11      59.942  69.986  50.216  1.00  2.06              
ATOM    158  O   GLY A  11      60.983  70.235  49.617  1.00  2.06              
ATOM    159  N   LYS A  12      59.643  70.553  51.402  1.00  1.93              
ATOM    160  H   LYS A  12      58.733  70.363  51.805  1.00  1.93              
ATOM    161  CA  LYS A  12      60.668  71.299  52.178  1.00  1.93              
ATOM    162  HA  LYS A  12      61.615  71.201  51.643  1.00  1.93              
ATOM    163  CB  LYS A  12      60.428  72.812  52.222  1.00  1.93              
ATOM    164  HB1 LYS A  12      60.509  73.216  51.211  1.00  1.93              
ATOM    165  HB2 LYS A  12      61.240  73.254  52.804  1.00  1.93              
ATOM    166  CG  LYS A  12      59.101  73.246  52.849  1.00  1.93              
ATOM    167  HG1 LYS A  12      59.285  74.176  53.387  1.00  1.93              
ATOM    168  HG2 LYS A  12      58.759  72.501  53.568  1.00  1.93              
ATOM    169  CD  LYS A  12      58.020  73.495  51.785  1.00  1.93              
ATOM    170  HD1 LYS A  12      57.895  72.607  51.164  1.00  1.93              
ATOM    171  HD2 LYS A  12      58.330  74.317  51.138  1.00  1.93              
ATOM    172  CE  LYS A  12      56.676  73.830  52.431  1.00  1.93              
ATOM    173  HE1 LYS A  12      56.336  72.958  52.995  1.00  1.93              
ATOM    174  HE2 LYS A  12      55.941  74.042  51.647  1.00  1.93              
ATOM    175  NZ  LYS A  12      56.788  74.983  53.346  1.00  1.93              
ATOM    176  HZ1 LYS A  12      55.878  75.222  53.733  1.00  1.93              
ATOM    177  HZ2 LYS A  12      57.380  74.744  54.151  1.00  1.93              
ATOM    178  HZ3 LYS A  12      57.177  75.790  52.885  1.00  1.93              
ATOM    179  C   LYS A  12      61.019  70.694  53.533  1.00  1.93              
ATOM    180  O   LYS A  12      62.181  70.755  53.919  1.00  1.93              
ATOM    181  N   MET A  13      60.048  70.045  54.191  1.00  1.91              
ATOM    182  H   MET A  13      59.153  69.997  53.737  1.00  1.91              
ATOM    183  CA  MET A  13      60.178  69.470  55.540  1.00  1.91              
ATOM    184  HA  MET A  13      59.192  69.154  55.873  1.00  1.91              
ATOM    185  CB  MET A  13      61.090  68.216  55.464  1.00  1.91              
ATOM    186  HB1 MET A  13      61.334  67.847  56.455  1.00  1.91              
ATOM    187  HB2 MET A  13      62.043  68.478  55.005  1.00  1.91              
ATOM    188  CG  MET A  13      60.494  67.047  54.689  1.00  1.91              
ATOM    189  HG1 MET A  13      61.207  66.223  54.744  1.00  1.91              
ATOM    190  HG2 MET A  13      60.412  67.330  53.643  1.00  1.91              
ATOM    191  SD  MET A  13      58.884  66.436  55.275  1.00  1.91              
ATOM    192  CE  MET A  13      58.935  64.860  54.375  1.00  1.91              
ATOM    193  HE1 MET A  13      58.021  64.297  54.556  1.00  1.91              
ATOM    194  HE2 MET A  13      59.047  65.052  53.307  1.00  1.91              
ATOM    195  HE3 MET A  13      59.795  64.276  54.705  1.00  1.91              
ATOM    196  C   MET A  13      60.730  70.435  56.615  1.00  1.91              
ATOM    197  O   MET A  13      61.134  71.563  56.339  1.00  1.91              
ATOM    198  N   PRO A  14      60.773  70.024  57.894  1.00  1.95              
ATOM    199  CD  PRO A  14      59.951  68.992  58.526  1.00  1.95              
ATOM    200  HD1 PRO A  14      60.100  68.002  58.100  1.00  1.95              
ATOM    201  HD2 PRO A  14      58.901  69.274  58.445  1.00  1.95              
ATOM    202  CG  PRO A  14      60.363  68.974  59.998  1.00  1.95              
ATOM    203  HG1 PRO A  14      61.185  68.272  60.141  1.00  1.95              
ATOM    204  HG2 PRO A  14      59.537  68.716  60.658  1.00  1.95              
ATOM    205  CB  PRO A  14      60.853  70.404  60.219  1.00  1.95              
ATOM    206  HB1 PRO A  14      61.513  70.477  61.083  1.00  1.95              
ATOM    207  HB2 PRO A  14      60.006  71.066  60.353  1.00  1.95              
ATOM    208  CA  PRO A  14      61.549  70.742  58.891  1.00  1.95              
ATOM    209  HA  PRO A  14      61.496  71.817  58.725  1.00  1.95              
ATOM    210  C   PRO A  14      63.032  70.323  58.935  1.00  1.95              
ATOM    211  O   PRO A  14      63.425  69.490  59.749  1.00  1.95              
ATOM    212  N   GLY A  15      63.886  70.969  58.141  1.00  2.22              
ATOM    213  H   GLY A  15      63.501  71.584  57.434  1.00  2.22              
ATOM    214  CA  GLY A  15      65.349  70.776  58.149  1.00  2.22              
ATOM    215  HA1 GLY A  15      65.772  71.252  57.264  1.00  2.22              
ATOM    216  HA2 GLY A  15      65.556  69.708  58.074  1.00  2.22              
ATOM    217  C   GLY A  15      66.109  71.307  59.373  1.00  2.22              
ATOM    218  O   GLY A  15      67.050  72.081  59.238  1.00  2.22              
ATOM    219  N   LYS A  16      65.633  70.950  60.566  1.00  2.22              
ATOM    220  H   LYS A  16      64.856  70.298  60.526  1.00  2.22              
ATOM    221  CA  LYS A  16      65.908  71.588  61.867  1.00  2.22              
ATOM    222  HA  LYS A  16      66.967  71.842  61.935  1.00  2.22              
ATOM    223  CB  LYS A  16      65.057  72.899  61.934  1.00  2.22              
ATOM    224  HB1 LYS A  16      65.500  73.624  61.250  1.00  2.22              
ATOM    225  HB2 LYS A  16      65.115  73.328  62.935  1.00  2.22              
ATOM    226  CG  LYS A  16      63.559  72.740  61.539  1.00  2.22              
ATOM    227  HG1 LYS A  16      63.115  71.956  62.151  1.00  2.22              
ATOM    228  HG2 LYS A  16      63.532  72.421  60.502  1.00  2.22              
ATOM    229  CD  LYS A  16      62.674  74.000  61.633  1.00  2.22              
ATOM    230  HD1 LYS A  16      63.216  74.852  61.219  1.00  2.22              
ATOM    231  HD2 LYS A  16      62.434  74.192  62.679  1.00  2.22              
ATOM    232  CE  LYS A  16      61.369  73.789  60.827  1.00  2.22              
ATOM    233  HE1 LYS A  16      60.853  72.911  61.225  1.00  2.22              
ATOM    234  HE2 LYS A  16      61.652  73.574  59.793  1.00  2.22              
ATOM    235  NZ  LYS A  16      60.432  74.949  60.834  1.00  2.22              
ATOM    236  HZ1 LYS A  16      59.715  74.830  60.121  1.00  2.22              
ATOM    237  HZ2 LYS A  16      59.949  75.028  61.729  1.00  2.22              
ATOM    238  HZ3 LYS A  16      60.910  75.814  60.635  1.00  2.22              
ATOM    239  C   LYS A  16      65.584  70.659  63.053  1.00  2.22              
ATOM    240  O   LYS A  16      65.431  71.141  64.177  1.00  2.22              
ATOM    241  N   LYS A  17      65.440  69.350  62.780  1.00  1.95              
ATOM    242  H   LYS A  17      65.693  69.075  61.842  1.00  1.95              
ATOM    243  CA  LYS A  17      64.723  68.333  63.576  1.00  1.95              
ATOM    244  HA  LYS A  17      64.483  67.526  62.881  1.00  1.95              
ATOM    245  CB  LYS A  17      65.662  67.690  64.640  1.00  1.95              
ATOM    246  HB1 LYS A  17      66.483  67.230  64.088  1.00  1.95              
ATOM    247  HB2 LYS A  17      65.139  66.868  65.131  1.00  1.95              
ATOM    248  CG  LYS A  17      66.301  68.581  65.724  1.00  1.95              
ATOM    249  HG1 LYS A  17      66.831  69.406  65.252  1.00  1.95              
ATOM    250  HG2 LYS A  17      67.062  67.987  66.232  1.00  1.95              
ATOM    251  CD  LYS A  17      65.354  69.123  66.815  1.00  1.95              
ATOM    252  HD1 LYS A  17      65.067  68.290  67.462  1.00  1.95              
ATOM    253  HD2 LYS A  17      64.461  69.548  66.358  1.00  1.95              
ATOM    254  CE  LYS A  17      66.045  70.228  67.624  1.00  1.95              
ATOM    255  HE1 LYS A  17      65.992  71.152  67.040  1.00  1.95              
ATOM    256  HE2 LYS A  17      67.100  69.977  67.752  1.00  1.95              
ATOM    257  NZ  LYS A  17      65.430  70.433  68.958  1.00  1.95              
ATOM    258  HZ1 LYS A  17      64.436  70.285  68.966  1.00  1.95              
ATOM    259  HZ2 LYS A  17      65.833  69.827  69.667  1.00  1.95              
ATOM    260  HZ3 LYS A  17      65.574  71.377  69.313  1.00  1.95              
ATOM    261  C   LYS A  17      63.345  68.771  64.089  1.00  1.95              
ATOM    262  O   LYS A  17      62.856  69.865  63.797  1.00  1.95              
ATOM    263  N   LEU A  18      62.704  67.910  64.868  1.00  1.55              
ATOM    264  H   LEU A  18      63.149  67.026  65.061  1.00  1.55              
ATOM    265  CA  LEU A  18      61.582  68.288  65.727  1.00  1.55              
ATOM    266  HA  LEU A  18      61.529  69.376  65.738  1.00  1.55              
ATOM    267  CB  LEU A  18      60.237  67.775  65.169  1.00  1.55              
ATOM    268  HB1 LEU A  18      60.218  67.924  64.088  1.00  1.55              
ATOM    269  HB2 LEU A  18      59.453  68.407  65.586  1.00  1.55              
ATOM    270  CG  LEU A  18      59.849  66.314  65.490  1.00  1.55              
ATOM    271  HG  LEU A  18      59.850  66.157  66.568  1.00  1.55              
ATOM    272  CD1 LEU A  18      58.441  66.035  64.975  1.00  1.55              
ATOM    273 1HD1 LEU A  18      58.151  65.015  65.226  1.00  1.55              
ATOM    274 2HD1 LEU A  18      57.739  66.715  65.448  1.00  1.55              
ATOM    275 3HD1 LEU A  18      58.403  66.158  63.894  1.00  1.55              
ATOM    276  CD2 LEU A  18      60.775  65.290  64.834  1.00  1.55              
ATOM    277 1HD2 LEU A  18      60.406  64.281  65.028  1.00  1.55              
ATOM    278 2HD2 LEU A  18      60.819  65.450  63.757  1.00  1.55              
ATOM    279 3HD2 LEU A  18      61.774  65.362  65.257  1.00  1.55              
ATOM    280  C   LEU A  18      61.857  67.823  67.157  1.00  1.55              
ATOM    281  O   LEU A  18      62.605  66.866  67.349  1.00  1.55              
ATOM    282  N   PRO A  19      61.300  68.501  68.167  1.00  1.66              
ATOM    283  CD  PRO A  19      60.677  69.811  68.110  1.00  1.66              
ATOM    284  HD1 PRO A  19      59.817  69.822  67.439  1.00  1.66              
ATOM    285  HD2 PRO A  19      61.413  70.553  67.800  1.00  1.66              
ATOM    286  CG  PRO A  19      60.230  70.083  69.538  1.00  1.66              
ATOM    287  HG1 PRO A  19      59.231  69.677  69.639  1.00  1.66              
ATOM    288  HG2 PRO A  19      60.253  71.130  69.809  1.00  1.66              
ATOM    289  CB  PRO A  19      61.219  69.288  70.382  1.00  1.66              
ATOM    290  HB1 PRO A  19      60.839  69.070  71.378  1.00  1.66              
ATOM    291  HB2 PRO A  19      62.162  69.833  70.450  1.00  1.66              
ATOM    292  CA  PRO A  19      61.406  68.034  69.536  1.00  1.66              
ATOM    293  HA  PRO A  19      62.402  67.629  69.720  1.00  1.66              
ATOM    294  C   PRO A  19      60.352  66.961  69.888  1.00  1.66              
ATOM    295  O   PRO A  19      59.234  66.867  69.364  1.00  1.66              
ATOM    296  N   LEU A  20      60.719  66.188  70.906  1.00  1.48              
ATOM    297  H   LEU A  20      61.658  66.279  71.263  1.00  1.48              
ATOM    298  CA  LEU A  20      59.859  65.206  71.543  1.00  1.48              
ATOM    299  HA  LEU A  20      59.540  64.513  70.765  1.00  1.48              
ATOM    300  CB  LEU A  20      60.696  64.391  72.553  1.00  1.48              
ATOM    301  HB1 LEU A  20      61.580  64.010  72.040  1.00  1.48              
ATOM    302  HB2 LEU A  20      60.097  63.522  72.829  1.00  1.48              
ATOM    303  CG  LEU A  20      61.137  65.086  73.862  1.00  1.48              
ATOM    304  HG  LEU A  20      60.252  65.380  74.424  1.00  1.48              
ATOM    305  CD1 LEU A  20      61.931  64.084  74.706  1.00  1.48              
ATOM    306 1HD1 LEU A  20      62.171  64.529  75.672  1.00  1.48              
ATOM    307 2HD1 LEU A  20      61.333  63.188  74.879  1.00  1.48              
ATOM    308 3HD1 LEU A  20      62.857  63.808  74.200  1.00  1.48              
ATOM    309  CD2 LEU A  20      62.036  66.314  73.676  1.00  1.48              
ATOM    310 1HD2 LEU A  20      62.405  66.649  74.646  1.00  1.48              
ATOM    311 2HD2 LEU A  20      62.894  66.067  73.050  1.00  1.48              
ATOM    312 3HD2 LEU A  20      61.473  67.136  73.242  1.00  1.48              
ATOM    313  C   LEU A  20      58.567  65.769  72.170  1.00  1.48              
ATOM    314  O   LEU A  20      57.599  65.030  72.263  1.00  1.48              
ATOM    315  N   GLU A  21      58.504  67.058  72.538  1.00  1.54              
ATOM    316  H   GLU A  21      59.328  67.629  72.473  1.00  1.54              
ATOM    317  CA  GLU A  21      57.217  67.708  72.864  1.00  1.54              
ATOM    318  HA  GLU A  21      56.760  67.159  73.690  1.00  1.54              
ATOM    319  CB  GLU A  21      57.391  69.177  73.335  1.00  1.54              
ATOM    320  HB1 GLU A  21      57.864  69.152  74.317  1.00  1.54              
ATOM    321  HB2 GLU A  21      56.404  69.618  73.475  1.00  1.54              
ATOM    322  CG  GLU A  21      58.254  70.067  72.419  1.00  1.54              
ATOM    323  HG1 GLU A  21      58.573  69.463  71.583  1.00  1.54              
ATOM    324  HG2 GLU A  21      59.159  70.338  72.966  1.00  1.54              
ATOM    325  CD  GLU A  21      57.613  71.354  71.852  1.00  1.54              
ATOM    326  OE1 GLU A  21      56.383  71.458  71.666  1.00  1.54              
ATOM    327  OE2 GLU A  21      58.352  72.311  71.525  1.00  1.54              
ATOM    328  C   GLU A  21      56.202  67.614  71.700  1.00  1.54              
ATOM    329  O   GLU A  21      55.048  67.185  71.866  1.00  1.54              
ATOM    330  N   VAL A  22      56.671  67.935  70.489  1.00  1.38              
ATOM    331  H   VAL A  22      57.645  68.188  70.402  1.00  1.38              
ATOM    332  CA  VAL A  22      55.866  67.853  69.271  1.00  1.38              
ATOM    333  HA  VAL A  22      54.938  68.400  69.444  1.00  1.38              
ATOM    334  CB  VAL A  22      56.573  68.505  68.065  1.00  1.38              
ATOM    335  HB  VAL A  22      57.562  68.072  67.938  1.00  1.38              
ATOM    336  CG1 VAL A  22      55.801  68.321  66.758  1.00  1.38              
ATOM    337 1HG1 VAL A  22      56.313  68.846  65.955  1.00  1.38              
ATOM    338 2HG1 VAL A  22      55.734  67.266  66.496  1.00  1.38              
ATOM    339 3HG1 VAL A  22      54.794  68.720  66.867  1.00  1.38              
ATOM    340  CG2 VAL A  22      56.721  70.020  68.241  1.00  1.38              
ATOM    341 1HG2 VAL A  22      57.128  70.258  69.220  1.00  1.38              
ATOM    342 2HG2 VAL A  22      57.385  70.412  67.472  1.00  1.38              
ATOM    343 3HG2 VAL A  22      55.752  70.508  68.152  1.00  1.38              
ATOM    344  C   VAL A  22      55.469  66.411  68.968  1.00  1.38              
ATOM    345  O   VAL A  22      54.301  66.149  68.640  1.00  1.38              
ATOM    346  N   LEU A  23      56.421  65.474  69.108  1.00  1.34              
ATOM    347  H   LEU A  23      57.358  65.749  69.379  1.00  1.34              
ATOM    348  CA  LEU A  23      56.068  64.052  68.972  1.00  1.34              
ATOM    349  HA  LEU A  23      55.687  63.906  67.961  1.00  1.34              
ATOM    350  CB  LEU A  23      57.321  63.171  69.132  1.00  1.34              
ATOM    351  HB1 LEU A  23      57.745  63.357  70.118  1.00  1.34              
ATOM    352  HB2 LEU A  23      58.053  63.468  68.381  1.00  1.34              
ATOM    353  CG  LEU A  23      57.058  61.654  69.009  1.00  1.34              
ATOM    354  HG  LEU A  23      56.402  61.340  69.822  1.00  1.34              
ATOM    355  CD1 LEU A  23      56.421  61.240  67.679  1.00  1.34              
ATOM    356 1HD1 LEU A  23      56.301  60.156  67.656  1.00  1.34              
ATOM    357 2HD1 LEU A  23      55.431  61.680  67.581  1.00  1.34              
ATOM    358 3HD1 LEU A  23      57.046  61.550  66.842  1.00  1.34              
ATOM    359  CD2 LEU A  23      58.378  60.897  69.152  1.00  1.34              
ATOM    360 1HD2 LEU A  23      58.179  59.825  69.156  1.00  1.34              
ATOM    361 2HD2 LEU A  23      59.040  61.132  68.319  1.00  1.34              
ATOM    362 3HD2 LEU A  23      58.860  61.166  70.091  1.00  1.34              
ATOM    363  C   LEU A  23      54.948  63.637  69.925  1.00  1.34              
ATOM    364  O   LEU A  23      54.004  63.011  69.463  1.00  1.34              
ATOM    365  N   ILE A  24      55.011  64.024  71.200  1.00  1.47              
ATOM    366  H   ILE A  24      55.809  64.573  71.500  1.00  1.47              
ATOM    367  CA  ILE A  24      53.987  63.690  72.196  1.00  1.47              
ATOM    368  HA  ILE A  24      53.878  62.604  72.219  1.00  1.47              
ATOM    369  CB  ILE A  24      54.443  64.138  73.608  1.00  1.47              
ATOM    370  HB  ILE A  24      54.802  65.166  73.546  1.00  1.47              
ATOM    371  CG2 ILE A  24      53.296  64.092  74.636  1.00  1.47              
ATOM    372 1HG2 ILE A  24      53.651  64.375  75.624  1.00  1.47              
ATOM    373 2HG2 ILE A  24      52.512  64.798  74.362  1.00  1.47              
ATOM    374 3HG2 ILE A  24      52.870  63.088  74.677  1.00  1.47              
ATOM    375  CG1 ILE A  24      55.598  63.226  74.090  1.00  1.47              
ATOM    376 1HG1 ILE A  24      56.304  63.059  73.278  1.00  1.47              
ATOM    377 2HG1 ILE A  24      55.199  62.250  74.371  1.00  1.47              
ATOM    378  CD1 ILE A  24      56.391  63.800  75.272  1.00  1.47              
ATOM    379  HD1 ILE A  24      57.239  63.150  75.484  1.00  1.47              
ATOM    380  HD2 ILE A  24      56.762  64.794  75.022  1.00  1.47              
ATOM    381  HD3 ILE A  24      55.768  63.859  76.163  1.00  1.47              
ATOM    382  C   ILE A  24      52.619  64.244  71.807  1.00  1.47              
ATOM    383  O   ILE A  24      51.659  63.493  71.944  1.00  1.47              
ATOM    384  N   GLU A  25      52.472  65.470  71.275  1.00  1.47              
ATOM    385  H   GLU A  25      53.261  66.105  71.202  1.00  1.47              
ATOM    386  CA  GLU A  25      51.113  65.838  70.801  1.00  1.47              
ATOM    387  HA  GLU A  25      50.418  65.635  71.618  1.00  1.47              
ATOM    388  CB  GLU A  25      50.999  67.340  70.484  1.00  1.47              
ATOM    389  HB1 GLU A  25      51.355  67.521  69.469  1.00  1.47              
ATOM    390  HB2 GLU A  25      51.617  67.912  71.177  1.00  1.47              
ATOM    391  CG  GLU A  25      49.533  67.802  70.634  1.00  1.47              
ATOM    392  HG1 GLU A  25      49.327  67.988  71.689  1.00  1.47              
ATOM    393  HG2 GLU A  25      48.869  66.998  70.309  1.00  1.47              
ATOM    394  CD  GLU A  25      49.206  69.051  69.811  1.00  1.47              
ATOM    395  OE1 GLU A  25      50.038  69.979  69.752  1.00  1.47              
ATOM    396  OE2 GLU A  25      48.171  69.050  69.103  1.00  1.47              
ATOM    397  C   GLU A  25      50.629  64.994  69.597  1.00  1.47              
ATOM    398  O   GLU A  25      49.500  64.464  69.573  1.00  1.47              
ATOM    399  N   MET A  26      51.498  64.838  68.589  1.00  1.49              
ATOM    400  H   MET A  26      52.446  65.191  68.698  1.00  1.49              
ATOM    401  CA  MET A  26      51.106  64.120  67.366  1.00  1.49              
ATOM    402  HA  MET A  26      50.241  64.630  66.941  1.00  1.49              
ATOM    403  CB  MET A  26      52.248  64.183  66.342  1.00  1.49              
ATOM    404  HB1 MET A  26      53.102  63.614  66.710  1.00  1.49              
ATOM    405  HB2 MET A  26      52.556  65.220  66.205  1.00  1.49              
ATOM    406  CG  MET A  26      51.796  63.626  64.984  1.00  1.49              
ATOM    407  HG1 MET A  26      50.928  64.197  64.652  1.00  1.49              
ATOM    408  HG2 MET A  26      51.485  62.588  65.108  1.00  1.49              
ATOM    409  SD  MET A  26      53.039  63.687  63.666  1.00  1.49              
ATOM    410  CE  MET A  26      54.248  62.493  64.306  1.00  1.49              
ATOM    411  HE1 MET A  26      55.013  62.311  63.552  1.00  1.49              
ATOM    412  HE2 MET A  26      54.725  62.885  65.203  1.00  1.49              
ATOM    413  HE3 MET A  26      53.751  61.552  64.542  1.00  1.49              
ATOM    414  C   MET A  26      50.676  62.660  67.650  1.00  1.49              
ATOM    415  O   MET A  26      49.576  62.206  67.286  1.00  1.49              
ATOM    416  N   GLU A  27      51.536  61.921  68.351  1.00  1.55              
ATOM    417  H   GLU A  27      52.401  62.345  68.681  1.00  1.55              
ATOM    418  CA  GLU A  27      51.239  60.559  68.760  1.00  1.55              
ATOM    419  HA  GLU A  27      50.806  60.080  67.882  1.00  1.55              
ATOM    420  CB  GLU A  27      52.490  59.712  69.075  1.00  1.55              
ATOM    421  HB1 GLU A  27      53.253  59.908  68.319  1.00  1.55              
ATOM    422  HB2 GLU A  27      52.190  58.669  68.968  1.00  1.55              
ATOM    423  CG  GLU A  27      53.111  59.871  70.471  1.00  1.55              
ATOM    424  HG1 GLU A  27      52.315  59.873  71.218  1.00  1.55              
ATOM    425  HG2 GLU A  27      53.635  60.820  70.539  1.00  1.55              
ATOM    426  CD  GLU A  27      54.087  58.732  70.811  1.00  1.55              
ATOM    427  OE1 GLU A  27      54.733  58.127  69.930  1.00  1.55              
ATOM    428  OE2 GLU A  27      54.195  58.365  72.001  1.00  1.55              
ATOM    429  C   GLU A  27      50.150  60.471  69.827  1.00  1.55              
ATOM    430  O   GLU A  27      49.457  59.462  69.845  1.00  1.55              
ATOM    431  N   ALA A  28      49.879  61.505  70.632  1.00  1.57              
ATOM    432  H   ALA A  28      50.515  62.295  70.686  1.00  1.57              
ATOM    433  CA  ALA A  28      48.661  61.525  71.442  1.00  1.57              
ATOM    434  HA  ALA A  28      48.668  60.629  72.064  1.00  1.57              
ATOM    435  CB  ALA A  28      48.644  62.728  72.393  1.00  1.57              
ATOM    436  HB1 ALA A  28      47.730  62.713  72.985  1.00  1.57              
ATOM    437  HB2 ALA A  28      49.496  62.669  73.071  1.00  1.57              
ATOM    438  HB3 ALA A  28      48.690  63.661  71.835  1.00  1.57              
ATOM    439  C   ALA A  28      47.386  61.453  70.591  1.00  1.57              
ATOM    440  O   ALA A  28      46.469  60.693  70.921  1.00  1.57              
ATOM    441  N   ASN A  29      47.337  62.168  69.459  1.00  1.52              
ATOM    442  H   ASN A  29      48.144  62.727  69.203  1.00  1.52              
ATOM    443  CA  ASN A  29      46.208  61.995  68.525  1.00  1.52              
ATOM    444  HA  ASN A  29      45.276  62.148  69.072  1.00  1.52              
ATOM    445  CB  ASN A  29      46.301  63.079  67.432  1.00  1.52              
ATOM    446  HB1 ASN A  29      45.570  62.849  66.657  1.00  1.52              
ATOM    447  HB2 ASN A  29      47.284  63.061  66.973  1.00  1.52              
ATOM    448  CG  ASN A  29      46.020  64.497  67.917  1.00  1.52              
ATOM    449  OD1 ASN A  29      44.969  65.061  67.644  1.00  1.52              
ATOM    450  ND2 ASN A  29      46.950  65.158  68.566  1.00  1.52              
ATOM    451 1HD2 ASN A  29      47.829  64.715  68.819  1.00  1.52              
ATOM    452 2HD2 ASN A  29      46.746  66.093  68.881  1.00  1.52              
ATOM    453  C   ASN A  29      46.146  60.557  67.941  1.00  1.52              
ATOM    454  O   ASN A  29      45.106  59.881  68.022  1.00  1.52              
ATOM    455  N   ALA A  30      47.265  60.068  67.388  1.00  1.40              
ATOM    456  H   ALA A  30      48.099  60.644  67.358  1.00  1.40              
ATOM    457  CA  ALA A  30      47.278  58.721  66.780  1.00  1.40              
ATOM    458  HA  ALA A  30      46.535  58.709  65.980  1.00  1.40              
ATOM    459  CB  ALA A  30      48.650  58.488  66.132  1.00  1.40              
ATOM    460  HB1 ALA A  30      48.643  57.539  65.595  1.00  1.40              
ATOM    461  HB2 ALA A  30      48.867  59.289  65.425  1.00  1.40              
ATOM    462  HB3 ALA A  30      49.427  58.460  66.895  1.00  1.40              
ATOM    463  C   ALA A  30      46.902  57.572  67.746  1.00  1.40              
ATOM    464  O   ALA A  30      46.081  56.714  67.413  1.00  1.40              
ATOM    465  N   PHE A  31      47.434  57.573  68.973  1.00  1.47              
ATOM    466  H   PHE A  31      48.127  58.283  69.199  1.00  1.47              
ATOM    467  CA  PHE A  31      47.084  56.612  70.022  1.00  1.47              
ATOM    468  HA  PHE A  31      47.153  55.610  69.597  1.00  1.47              
ATOM    469  CB  PHE A  31      48.063  56.686  71.204  1.00  1.47              
ATOM    470  HB1 PHE A  31      47.577  56.269  72.089  1.00  1.47              
ATOM    471  HB2 PHE A  31      48.303  57.725  71.430  1.00  1.47              
ATOM    472  CG  PHE A  31      49.326  55.881  70.972  1.00  1.47              
ATOM    473  CD1 PHE A  31      49.250  54.476  70.932  1.00  1.47              
ATOM    474  HD1 PHE A  31      48.301  53.980  71.093  1.00  1.47              
ATOM    475  CE1 PHE A  31      50.398  53.711  70.670  1.00  1.47              
ATOM    476  HE1 PHE A  31      50.318  52.636  70.625  1.00  1.47              
ATOM    477  CZ  PHE A  31      51.628  54.352  70.449  1.00  1.47              
ATOM    478  HZ  PHE A  31      52.509  53.779  70.223  1.00  1.47              
ATOM    479  CE2 PHE A  31      51.711  55.753  70.492  1.00  1.47              
ATOM    480  HE2 PHE A  31      52.650  56.251  70.297  1.00  1.47              
ATOM    481  CD2 PHE A  31      50.565  56.515  70.767  1.00  1.47              
ATOM    482  HD2 PHE A  31      50.643  57.589  70.814  1.00  1.47              
ATOM    483  C   PHE A  31      45.643  56.768  70.494  1.00  1.47              
ATOM    484  O   PHE A  31      44.961  55.761  70.706  1.00  1.47              
ATOM    485  N   LYS A  32      45.117  57.998  70.580  1.00  1.59              
ATOM    486  H   LYS A  32      45.717  58.805  70.417  1.00  1.59              
ATOM    487  CA  LYS A  32      43.686  58.211  70.835  1.00  1.59              
ATOM    488  HA  LYS A  32      43.460  57.690  71.760  1.00  1.59              
ATOM    489  CB  LYS A  32      43.418  59.716  71.030  1.00  1.59              
ATOM    490  HB1 LYS A  32      43.702  60.234  70.115  1.00  1.59              
ATOM    491  HB2 LYS A  32      44.069  60.087  71.824  1.00  1.59              
ATOM    492  CG  LYS A  32      41.975  60.148  71.363  1.00  1.59              
ATOM    493  HG1 LYS A  32      41.280  59.743  70.628  1.00  1.59              
ATOM    494  HG2 LYS A  32      41.945  61.233  71.246  1.00  1.59              
ATOM    495  CD  LYS A  32      41.482  59.846  72.792  1.00  1.59              
ATOM    496  HD1 LYS A  32      40.590  60.449  72.969  1.00  1.59              
ATOM    497  HD2 LYS A  32      42.241  60.191  73.497  1.00  1.59              
ATOM    498  CE  LYS A  32      41.138  58.385  73.124  1.00  1.59              
ATOM    499  HE1 LYS A  32      40.794  58.348  74.162  1.00  1.59              
ATOM    500  HE2 LYS A  32      42.044  57.777  73.061  1.00  1.59              
ATOM    501  NZ  LYS A  32      40.090  57.828  72.232  1.00  1.59              
ATOM    502  HZ1 LYS A  32      39.811  56.903  72.530  1.00  1.59              
ATOM    503  HZ2 LYS A  32      39.282  58.432  72.180  1.00  1.59              
ATOM    504  HZ3 LYS A  32      40.469  57.717  71.290  1.00  1.59              
ATOM    505  C   LYS A  32      42.788  57.585  69.759  1.00  1.59              
ATOM    506  O   LYS A  32      41.660  57.213  70.089  1.00  1.59              
ATOM    507  N   ALA A  33      43.264  57.420  68.522  1.00  1.43              
ATOM    508  H   ALA A  33      44.165  57.816  68.285  1.00  1.43              
ATOM    509  CA  ALA A  33      42.537  56.678  67.481  1.00  1.43              
ATOM    510  HA  ALA A  33      41.467  56.825  67.631  1.00  1.43              
ATOM    511  CB  ALA A  33      42.903  57.323  66.135  1.00  1.43              
ATOM    512  HB1 ALA A  33      42.303  56.884  65.336  1.00  1.43              
ATOM    513  HB2 ALA A  33      42.713  58.396  66.168  1.00  1.43              
ATOM    514  HB3 ALA A  33      43.957  57.154  65.912  1.00  1.43              
ATOM    515  C   ALA A  33      42.754  55.145  67.440  1.00  1.43              
ATOM    516  O   ALA A  33      42.287  54.498  66.502  1.00  1.43              
ATOM    517  N   GLY A  34      43.433  54.551  68.426  1.00  1.60              
ATOM    518  H   GLY A  34      43.837  55.119  69.161  1.00  1.60              
ATOM    519  CA  GLY A  34      43.532  53.093  68.545  1.00  1.60              
ATOM    520  HA1 GLY A  34      42.668  52.617  68.081  1.00  1.60              
ATOM    521  HA2 GLY A  34      43.522  52.839  69.604  1.00  1.60              
ATOM    522  C   GLY A  34      44.790  52.477  67.946  1.00  1.60              
ATOM    523  O   GLY A  34      44.764  51.323  67.515  1.00  1.60              
ATOM    524  N   CYS A  35      45.877  53.248  67.871  1.00  1.59              
ATOM    525  H   CYS A  35      45.824  54.199  68.198  1.00  1.59              
ATOM    526  CA  CYS A  35      47.143  52.737  67.374  1.00  1.59              
ATOM    527  HA  CYS A  35      46.917  52.043  66.567  1.00  1.59              
ATOM    528  CB  CYS A  35      48.002  53.858  66.786  1.00  1.59              
ATOM    529  HB1 CYS A  35      48.678  54.246  67.550  1.00  1.59              
ATOM    530  HB2 CYS A  35      47.372  54.671  66.424  1.00  1.59              
ATOM    531  SG  CYS A  35      48.947  53.202  65.392  1.00  1.59              
ATOM    532  C   CYS A  35      47.944  51.904  68.380  1.00  1.59              
ATOM    533  O   CYS A  35      47.712  51.919  69.588  1.00  1.59              
ATOM    534  N   THR A  36      48.960  51.236  67.844  1.00  1.76              
ATOM    535  H   THR A  36      49.045  51.231  66.834  1.00  1.76              
ATOM    536  CA  THR A  36      49.896  50.362  68.532  1.00  1.76              
ATOM    537  HA  THR A  36      49.666  50.333  69.596  1.00  1.76              
ATOM    538  CB  THR A  36      49.780  48.929  67.959  1.00  1.76              
ATOM    539  HB  THR A  36      50.618  48.329  68.314  1.00  1.76              
ATOM    540  CG2 THR A  36      48.474  48.254  68.367  1.00  1.76              
ATOM    541 1HG2 THR A  36      48.450  47.244  67.958  1.00  1.76              
ATOM    542 2HG2 THR A  36      48.405  48.197  69.452  1.00  1.76              
ATOM    543 3HG2 THR A  36      47.622  48.811  67.977  1.00  1.76              
ATOM    544  OG1 THR A  36      49.802  48.982  66.554  1.00  1.76              
ATOM    545  HG1 THR A  36      50.144  48.131  66.183  1.00  1.76              
ATOM    546  C   THR A  36      51.338  50.854  68.335  1.00  1.76              
ATOM    547  O   THR A  36      51.778  51.306  67.264  1.00  1.76              
ATOM    548  N   ARG A  37      52.109  50.768  69.427  1.00  1.64              
ATOM    549  H   ARG A  37      51.698  50.433  70.286  1.00  1.64              
ATOM    550  CA  ARG A  37      53.510  51.204  69.425  1.00  1.64              
ATOM    551  HA  ARG A  37      53.528  52.182  68.938  1.00  1.64              
ATOM    552  CB  ARG A  37      54.033  51.376  70.866  1.00  1.64              
ATOM    553  HB1 ARG A  37      54.408  50.427  71.253  1.00  1.64              
ATOM    554  HB2 ARG A  37      53.207  51.706  71.499  1.00  1.64              
ATOM    555  CG  ARG A  37      55.134  52.449  70.918  1.00  1.64              
ATOM    556  HG1 ARG A  37      54.816  53.304  70.318  1.00  1.64              
ATOM    557  HG2 ARG A  37      56.053  52.057  70.481  1.00  1.64              
ATOM    558  CD  ARG A  37      55.416  52.952  72.344  1.00  1.64              
ATOM    559  HD1 ARG A  37      56.011  52.208  72.876  1.00  1.64              
ATOM    560  HD2 ARG A  37      54.476  53.083  72.883  1.00  1.64              
ATOM    561  NE  ARG A  37      56.145  54.234  72.295  1.00  1.64              
ATOM    562  HE  ARG A  37      57.140  54.196  72.167  1.00  1.64              
ATOM    563  CZ  ARG A  37      55.604  55.439  72.186  1.00  1.64              
ATOM    564  NH1 ARG A  37      54.350  55.686  72.411  1.00  1.64              
ATOM    565 1HH1 ARG A  37      53.697  54.991  72.701  1.00  1.64              
ATOM    566 2HH1 ARG A  37      54.069  56.673  72.330  1.00  1.64              
ATOM    567  NH2 ARG A  37      56.303  56.454  71.788  1.00  1.64              
ATOM    568 1HH2 ARG A  37      57.271  56.405  71.559  1.00  1.64              
ATOM    569 2HH2 ARG A  37      55.753  57.290  71.536  1.00  1.64              
ATOM    570  C   ARG A  37      54.404  50.329  68.541  1.00  1.64              
ATOM    571  O   ARG A  37      55.356  50.859  67.983  1.00  1.64              
ATOM    572  N   GLY A  38      54.052  49.050  68.368  1.00  1.55              
ATOM    573  H   GLY A  38      53.253  48.706  68.872  1.00  1.55              
ATOM    574  CA  GLY A  38      54.640  48.162  67.359  1.00  1.55              
ATOM    575  HA1 GLY A  38      54.176  47.177  67.435  1.00  1.55              
ATOM    576  HA2 GLY A  38      55.710  48.052  67.532  1.00  1.55              
ATOM    577  C   GLY A  38      54.401  48.669  65.933  1.00  1.55              
ATOM    578  O   GLY A  38      55.374  48.836  65.213  1.00  1.55              
ATOM    579  N   CYS A  39      53.172  49.038  65.554  1.00  1.49              
ATOM    580  H   CYS A  39      52.381  48.665  66.064  1.00  1.49              
ATOM    581  CA  CYS A  39      52.890  49.672  64.258  1.00  1.49              
ATOM    582  HA  CYS A  39      53.090  48.945  63.469  1.00  1.49              
ATOM    583  CB  CYS A  39      51.406  50.057  64.166  1.00  1.49              
ATOM    584  HB1 CYS A  39      51.117  50.547  65.090  1.00  1.49              
ATOM    585  HB2 CYS A  39      50.812  49.148  64.075  1.00  1.49              
ATOM    586  SG  CYS A  39      50.951  51.194  62.825  1.00  1.49              
ATOM    587  C   CYS A  39      53.782  50.885  63.976  1.00  1.49              
ATOM    588  O   CYS A  39      54.561  50.919  63.008  1.00  1.49              
ATOM    589  N   LEU A  40      53.707  51.882  64.860  1.00  1.30              
ATOM    590  H   LEU A  40      53.060  51.804  65.637  1.00  1.30              
ATOM    591  CA  LEU A  40      54.446  53.127  64.626  1.00  1.30              
ATOM    592  HA  LEU A  40      54.143  53.565  63.674  1.00  1.30              
ATOM    593  CB  LEU A  40      54.107  54.079  65.787  1.00  1.30              
ATOM    594  HB1 LEU A  40      54.793  54.928  65.772  1.00  1.30              
ATOM    595  HB2 LEU A  40      54.269  53.547  66.727  1.00  1.30              
ATOM    596  CG  LEU A  40      52.666  54.608  65.748  1.00  1.30              
ATOM    597  HG  LEU A  40      51.978  53.813  65.464  1.00  1.30              
ATOM    598  CD1 LEU A  40      52.254  55.127  67.121  1.00  1.30              
ATOM    599 1HD1 LEU A  40      51.243  55.530  67.073  1.00  1.30              
ATOM    600 2HD1 LEU A  40      52.258  54.299  67.825  1.00  1.30              
ATOM    601 3HD1 LEU A  40      52.937  55.907  67.460  1.00  1.30              
ATOM    602  CD2 LEU A  40      52.541  55.760  64.758  1.00  1.30              
ATOM    603 1HD2 LEU A  40      51.515  56.121  64.785  1.00  1.30              
ATOM    604 2HD2 LEU A  40      53.216  56.572  65.030  1.00  1.30              
ATOM    605 3HD2 LEU A  40      52.774  55.420  63.750  1.00  1.30              
ATOM    606  C   LEU A  40      55.956  52.924  64.597  1.00  1.30              
ATOM    607  O   LEU A  40      56.632  53.581  63.803  1.00  1.30              
ATOM    608  N   ILE A  41      56.487  52.035  65.444  1.00  1.33              
ATOM    609  H   ILE A  41      55.890  51.531  66.090  1.00  1.33              
ATOM    610  CA  ILE A  41      57.920  51.774  65.452  1.00  1.33              
ATOM    611  HA  ILE A  41      58.394  52.740  65.296  1.00  1.33              
ATOM    612  CB  ILE A  41      58.423  51.257  66.824  1.00  1.33              
ATOM    613  HB  ILE A  41      57.855  51.770  67.602  1.00  1.33              
ATOM    614  CG2 ILE A  41      58.215  49.745  67.006  1.00  1.33              
ATOM    615 1HG2 ILE A  41      58.415  49.463  68.039  1.00  1.33              
ATOM    616 2HG2 ILE A  41      57.188  49.494  66.772  1.00  1.33              
ATOM    617 3HG2 ILE A  41      58.873  49.181  66.345  1.00  1.33              
ATOM    618  CG1 ILE A  41      59.918  51.545  67.095  1.00  1.33              
ATOM    619 1HG1 ILE A  41      60.534  51.043  66.349  1.00  1.33              
ATOM    620 2HG1 ILE A  41      60.175  51.128  68.070  1.00  1.33              
ATOM    621  CD1 ILE A  41      60.291  53.032  67.123  1.00  1.33              
ATOM    622  HD1 ILE A  41      61.316  53.137  67.478  1.00  1.33              
ATOM    623  HD2 ILE A  41      60.231  53.462  66.124  1.00  1.33              
ATOM    624  HD3 ILE A  41      59.626  53.573  67.796  1.00  1.33              
ATOM    625  C   ILE A  41      58.381  50.912  64.288  1.00  1.33              
ATOM    626  O   ILE A  41      59.536  51.043  63.918  1.00  1.33              
ATOM    627  N   CYS A  42      57.537  50.080  63.676  1.00  1.40              
ATOM    628  H   CYS A  42      56.604  49.947  64.054  1.00  1.40              
ATOM    629  CA  CYS A  42      57.900  49.349  62.470  1.00  1.40              
ATOM    630  HA  CYS A  42      58.917  48.983  62.615  1.00  1.40              
ATOM    631  CB  CYS A  42      57.019  48.096  62.298  1.00  1.40              
ATOM    632  HB1 CYS A  42      56.790  47.697  63.287  1.00  1.40              
ATOM    633  HB2 CYS A  42      57.614  47.342  61.783  1.00  1.40              
ATOM    634  SG  CYS A  42      55.459  48.233  61.386  1.00  1.40              
ATOM    635  C   CYS A  42      57.951  50.293  61.264  1.00  1.40              
ATOM    636  O   CYS A  42      58.972  50.320  60.576  1.00  1.40              
ATOM    637  N   LEU A  43      56.941  51.160  61.081  1.00  1.34              
ATOM    638  H   LEU A  43      56.124  51.086  61.681  1.00  1.34              
ATOM    639  CA  LEU A  43      56.977  52.189  60.025  1.00  1.34              
ATOM    640  HA  LEU A  43      57.098  51.699  59.062  1.00  1.34              
ATOM    641  CB  LEU A  43      55.643  52.958  60.024  1.00  1.34              
ATOM    642  HB1 LEU A  43      55.734  53.806  59.344  1.00  1.34              
ATOM    643  HB2 LEU A  43      55.467  53.353  61.026  1.00  1.34              
ATOM    644  CG  LEU A  43      54.417  52.120  59.597  1.00  1.34              
ATOM    645  HG  LEU A  43      54.327  51.240  60.232  1.00  1.34              
ATOM    646  CD1 LEU A  43      53.151  52.968  59.752  1.00  1.34              
ATOM    647 1HD1 LEU A  43      52.283  52.385  59.442  1.00  1.34              
ATOM    648 2HD1 LEU A  43      53.023  53.246  60.798  1.00  1.34              
ATOM    649 3HD1 LEU A  43      53.218  53.867  59.141  1.00  1.34              
ATOM    650  CD2 LEU A  43      54.499  51.672  58.132  1.00  1.34              
ATOM    651 1HD2 LEU A  43      53.589  51.132  57.867  1.00  1.34              
ATOM    652 2HD2 LEU A  43      54.619  52.538  57.481  1.00  1.34              
ATOM    653 3HD2 LEU A  43      55.339  50.992  57.995  1.00  1.34              
ATOM    654  C   LEU A  43      58.196  53.123  60.204  1.00  1.34              
ATOM    655  O   LEU A  43      59.018  53.297  59.307  1.00  1.34              
ATOM    656  N   SER A  44      58.421  53.617  61.416  1.00  1.57              
ATOM    657  H   SER A  44      57.742  53.460  62.148  1.00  1.57              
ATOM    658  CA  SER A  44      59.605  54.429  61.711  1.00  1.57              
ATOM    659  HA  SER A  44      59.692  55.208  60.953  1.00  1.57              
ATOM    660  CB  SER A  44      59.444  55.122  63.072  1.00  1.57              
ATOM    661  HB1 SER A  44      60.234  55.865  63.189  1.00  1.57              
ATOM    662  HB2 SER A  44      59.538  54.383  63.869  1.00  1.57              
ATOM    663  OG  SER A  44      58.185  55.761  63.182  1.00  1.57              
ATOM    664  HG  SER A  44      57.528  55.083  63.410  1.00  1.57              
ATOM    665  C   SER A  44      60.938  53.659  61.732  1.00  1.57              
ATOM    666  O   SER A  44      61.990  54.288  61.809  1.00  1.57              
ATOM    667  N   LYS A  45      60.925  52.319  61.653  1.00  1.75              
ATOM    668  H   LYS A  45      60.031  51.849  61.687  1.00  1.75              
ATOM    669  CA  LYS A  45      62.111  51.458  61.508  1.00  1.75              
ATOM    670  HA  LYS A  45      62.983  52.107  61.591  1.00  1.75              
ATOM    671  CB  LYS A  45      62.212  50.438  62.665  1.00  1.75              
ATOM    672  HB1 LYS A  45      61.429  49.684  62.573  1.00  1.75              
ATOM    673  HB2 LYS A  45      62.038  50.989  63.590  1.00  1.75              
ATOM    674  CG  LYS A  45      63.598  49.770  62.820  1.00  1.75              
ATOM    675  HG1 LYS A  45      63.819  49.693  63.886  1.00  1.75              
ATOM    676  HG2 LYS A  45      64.357  50.425  62.392  1.00  1.75              
ATOM    677  CD  LYS A  45      63.718  48.351  62.222  1.00  1.75              
ATOM    678  HD1 LYS A  45      62.852  48.139  61.593  1.00  1.75              
ATOM    679  HD2 LYS A  45      63.733  47.625  63.035  1.00  1.75              
ATOM    680  CE  LYS A  45      64.995  48.218  61.378  1.00  1.75              
ATOM    681  HE1 LYS A  45      65.867  48.458  61.992  1.00  1.75              
ATOM    682  HE2 LYS A  45      64.943  48.952  60.569  1.00  1.75              
ATOM    683  NZ  LYS A  45      65.151  46.860  60.804  1.00  1.75              
ATOM    684  HZ1 LYS A  45      65.960  46.804  60.184  1.00  1.75              
ATOM    685  HZ2 LYS A  45      65.440  46.181  61.508  1.00  1.75              
ATOM    686  HZ3 LYS A  45      64.327  46.535  60.328  1.00  1.75              
ATOM    687  C   LYS A  45      62.219  50.864  60.088  1.00  1.75              
ATOM    688  O   LYS A  45      63.060  49.998  59.832  1.00  1.75              
ATOM    689  N   ILE A  46      61.428  51.363  59.133  1.00  1.59              
ATOM    690  H   ILE A  46      60.700  52.009  59.405  1.00  1.59              
ATOM    691  CA  ILE A  46      61.628  51.108  57.698  1.00  1.59              
ATOM    692  HA  ILE A  46      61.435  50.051  57.513  1.00  1.59              
ATOM    693  CB  ILE A  46      60.582  51.929  56.898  1.00  1.59              
ATOM    694  HB  ILE A  46      60.635  52.954  57.268  1.00  1.59              
ATOM    695  CG2 ILE A  46      60.839  52.014  55.385  1.00  1.59              
ATOM    696 1HG2 ILE A  46      60.021  52.559  54.911  1.00  1.59              
ATOM    697 2HG2 ILE A  46      61.759  52.562  55.187  1.00  1.59              
ATOM    698 3HG2 ILE A  46      60.898  51.020  54.947  1.00  1.59              
ATOM    699  CG1 ILE A  46      59.139  51.421  57.156  1.00  1.59              
ATOM    700 1HG1 ILE A  46      58.442  52.225  56.915  1.00  1.59              
ATOM    701 2HG1 ILE A  46      59.039  51.188  58.207  1.00  1.59              
ATOM    702  CD1 ILE A  46      58.673  50.170  56.439  1.00  1.59              
ATOM    703  HD1 ILE A  46      57.690  49.888  56.816  1.00  1.59              
ATOM    704  HD2 ILE A  46      58.587  50.384  55.378  1.00  1.59              
ATOM    705  HD3 ILE A  46      59.368  49.355  56.630  1.00  1.59              
ATOM    706  C   ILE A  46      63.080  51.394  57.222  1.00  1.59              
ATOM    707  O   ILE A  46      63.755  52.295  57.720  1.00  1.59              
ATOM    708  N   LYS A  47      63.585  50.613  56.248  1.00  1.51              
ATOM    709  H   LYS A  47      62.940  49.967  55.798  1.00  1.51              
ATOM    710  CA  LYS A  47      65.030  50.295  56.169  1.00  1.51              
ATOM    711  HA  LYS A  47      65.459  50.675  57.095  1.00  1.51              
ATOM    712  CB  LYS A  47      65.188  48.758  56.218  1.00  1.51              
ATOM    713  HB1 LYS A  47      64.801  48.341  55.288  1.00  1.51              
ATOM    714  HB2 LYS A  47      64.566  48.376  57.030  1.00  1.51              
ATOM    715  CG  LYS A  47      66.612  48.205  56.429  1.00  1.51              
ATOM    716  HG1 LYS A  47      67.216  48.467  55.574  1.00  1.51              
ATOM    717  HG2 LYS A  47      66.544  47.117  56.459  1.00  1.51              
ATOM    718  CD  LYS A  47      67.357  48.693  57.681  1.00  1.51              
ATOM    719  HD1 LYS A  47      66.859  48.316  58.574  1.00  1.51              
ATOM    720  HD2 LYS A  47      67.336  49.781  57.721  1.00  1.51              
ATOM    721  CE  LYS A  47      68.835  48.269  57.667  1.00  1.51              
ATOM    722  HE1 LYS A  47      69.305  48.653  58.578  1.00  1.51              
ATOM    723  HE2 LYS A  47      69.331  48.739  56.814  1.00  1.51              
ATOM    724  NZ  LYS A  47      69.016  46.794  57.616  1.00  1.51              
ATOM    725  HZ1 LYS A  47      69.998  46.553  57.626  1.00  1.51              
ATOM    726  HZ2 LYS A  47      68.578  46.389  58.448  1.00  1.51              
ATOM    727  HZ3 LYS A  47      68.574  46.383  56.806  1.00  1.51              
ATOM    728  C   LYS A  47      65.880  50.994  55.090  1.00  1.51              
ATOM    729  O   LYS A  47      67.097  50.954  55.193  1.00  1.51              
ATOM    730  N   CYS A  48      65.273  51.695  54.125  1.00  1.48              
ATOM    731  H   CYS A  48      64.265  51.693  54.161  1.00  1.48              
ATOM    732  CA  CYS A  48      65.900  52.689  53.214  1.00  1.48              
ATOM    733  HA  CYS A  48      65.141  52.908  52.465  1.00  1.48              
ATOM    734  CB  CYS A  48      66.082  53.989  53.999  1.00  1.48              
ATOM    735  HB1 CYS A  48      66.854  54.580  53.510  1.00  1.48              
ATOM    736  HB2 CYS A  48      66.427  53.762  55.008  1.00  1.48              
ATOM    737  SG  CYS A  48      64.605  55.018  54.091  1.00  1.48              
ATOM    738  C   CYS A  48      67.166  52.329  52.390  1.00  1.48              
ATOM    739  O   CYS A  48      68.294  52.471  52.859  1.00  1.48              
ATOM    740  N   THR A  49      66.993  51.977  51.106  1.00  1.58              
ATOM    741  H   THR A  49      66.057  51.937  50.730  1.00  1.58              
ATOM    742  CA  THR A  49      68.107  51.766  50.150  1.00  1.58              
ATOM    743  HA  THR A  49      68.886  51.210  50.670  1.00  1.58              
ATOM    744  CB  THR A  49      67.686  50.921  48.921  1.00  1.58              
ATOM    745  HB  THR A  49      68.583  50.694  48.346  1.00  1.58              
ATOM    746  CG2 THR A  49      67.010  49.603  49.249  1.00  1.58              
ATOM    747 1HG2 THR A  49      66.758  49.072  48.330  1.00  1.58              
ATOM    748 2HG2 THR A  49      67.704  48.989  49.813  1.00  1.58              
ATOM    749 3HG2 THR A  49      66.106  49.771  49.827  1.00  1.58              
ATOM    750  OG1 THR A  49      66.819  51.634  48.082  1.00  1.58              
ATOM    751  HG1 THR A  49      66.095  51.043  47.785  1.00  1.58              
ATOM    752  C   THR A  49      68.746  53.064  49.600  1.00  1.58              
ATOM    753  O   THR A  49      68.097  54.108  49.417  1.00  1.58              
ATOM    754  N   ALA A  50      70.031  52.950  49.226  1.00  1.76              
ATOM    755  H   ALA A  50      70.519  52.095  49.441  1.00  1.76              
ATOM    756  CA  ALA A  50      70.793  54.006  48.551  1.00  1.76              
ATOM    757  HA  ALA A  50      70.850  54.867  49.220  1.00  1.76              
ATOM    758  CB  ALA A  50      72.221  53.502  48.305  1.00  1.76              
ATOM    759  HB1 ALA A  50      72.803  54.285  47.815  1.00  1.76              
ATOM    760  HB2 ALA A  50      72.697  53.258  49.256  1.00  1.76              
ATOM    761  HB3 ALA A  50      72.212  52.616  47.669  1.00  1.76              
ATOM    762  C   ALA A  50      70.109  54.500  47.248  1.00  1.76              
ATOM    763  O   ALA A  50      69.790  55.685  47.123  1.00  1.76              
ATOM    764  N   LYS A  51      69.797  53.576  46.315  1.00  1.62              
ATOM    765  H   LYS A  51      70.109  52.632  46.475  1.00  1.62              
ATOM    766  CA  LYS A  51      69.044  53.866  45.075  1.00  1.62              
ATOM    767  HA  LYS A  51      69.659  54.496  44.425  1.00  1.62              
ATOM    768  CB  LYS A  51      68.685  52.551  44.323  1.00  1.62              
ATOM    769  HB1 LYS A  51      68.035  51.945  44.958  1.00  1.62              
ATOM    770  HB2 LYS A  51      69.599  51.982  44.146  1.00  1.62              
ATOM    771  CG  LYS A  51      67.987  52.789  42.955  1.00  1.62              
ATOM    772  HG1 LYS A  51      68.706  52.594  42.159  1.00  1.62              
ATOM    773  HG2 LYS A  51      67.731  53.843  42.875  1.00  1.62              
ATOM    774  CD  LYS A  51      66.690  51.996  42.666  1.00  1.62              
ATOM    775  HD1 LYS A  51      66.161  52.525  41.869  1.00  1.62              
ATOM    776  HD2 LYS A  51      66.045  51.999  43.546  1.00  1.62              
ATOM    777  CE  LYS A  51      66.910  50.548  42.185  1.00  1.62              
ATOM    778  HE1 LYS A  51      67.284  49.939  43.011  1.00  1.62              
ATOM    779  HE2 LYS A  51      67.667  50.562  41.398  1.00  1.62              
ATOM    780  NZ  LYS A  51      65.667  49.944  41.635  1.00  1.62              
ATOM    781  HZ1 LYS A  51      65.794  48.998  41.284  1.00  1.62              
ATOM    782  HZ2 LYS A  51      64.914  49.876  42.316  1.00  1.62              
ATOM    783  HZ3 LYS A  51      65.287  50.478  40.847  1.00  1.62              
ATOM    784  C   LYS A  51      67.752  54.648  45.376  1.00  1.62              
ATOM    785  O   LYS A  51      67.461  55.696  44.779  1.00  1.62              
ATOM    786  N   MET A  52      66.985  54.160  46.353  1.00  1.42              
ATOM    787  H   MET A  52      67.276  53.328  46.850  1.00  1.42              
ATOM    788  CA  MET A  52      65.706  54.765  46.691  1.00  1.42              
ATOM    789  HA  MET A  52      65.119  54.806  45.779  1.00  1.42              
ATOM    790  CB  MET A  52      64.925  53.924  47.713  1.00  1.42              
ATOM    791  HB1 MET A  52      65.481  53.883  48.649  1.00  1.42              
ATOM    792  HB2 MET A  52      64.820  52.922  47.309  1.00  1.42              
ATOM    793  CG  MET A  52      63.507  54.425  47.996  1.00  1.42              
ATOM    794  HG1 MET A  52      62.948  54.429  47.063  1.00  1.42              
ATOM    795  HG2 MET A  52      63.543  55.446  48.375  1.00  1.42              
ATOM    796  SD  MET A  52      62.592  53.396  49.178  1.00  1.42              
ATOM    797  CE  MET A  52      63.187  54.103  50.727  1.00  1.42              
ATOM    798  HE1 MET A  52      62.776  53.540  51.565  1.00  1.42              
ATOM    799  HE2 MET A  52      64.275  54.060  50.752  1.00  1.42              
ATOM    800  HE3 MET A  52      62.864  55.140  50.794  1.00  1.42              
ATOM    801  C   MET A  52      65.844  56.202  47.151  1.00  1.42              
ATOM    802  O   MET A  52      65.064  57.013  46.672  1.00  1.42              
ATOM    803  N   LYS A  53      66.842  56.570  47.970  1.00  1.71              
ATOM    804  H   LYS A  53      67.496  55.874  48.325  1.00  1.71              
ATOM    805  CA  LYS A  53      67.045  58.014  48.230  1.00  1.71              
ATOM    806  HA  LYS A  53      66.082  58.509  48.101  1.00  1.71              
ATOM    807  CB  LYS A  53      67.385  58.312  49.695  1.00  1.71              
ATOM    808  HB1 LYS A  53      66.633  57.846  50.333  1.00  1.71              
ATOM    809  HB2 LYS A  53      67.299  59.391  49.822  1.00  1.71              
ATOM    810  CG  LYS A  53      68.779  57.876  50.162  1.00  1.71              
ATOM    811  HG1 LYS A  53      69.498  57.995  49.352  1.00  1.71              
ATOM    812  HG2 LYS A  53      68.745  56.821  50.440  1.00  1.71              
ATOM    813  CD  LYS A  53      69.264  58.713  51.359  1.00  1.71              
ATOM    814  HD1 LYS A  53      69.522  59.718  51.020  1.00  1.71              
ATOM    815  HD2 LYS A  53      70.177  58.250  51.734  1.00  1.71              
ATOM    816  CE  LYS A  53      68.258  58.797  52.523  1.00  1.71              
ATOM    817  HE1 LYS A  53      68.823  58.726  53.456  1.00  1.71              
ATOM    818  HE2 LYS A  53      67.605  57.919  52.492  1.00  1.71              
ATOM    819  NZ  LYS A  53      67.457  60.047  52.545  1.00  1.71              
ATOM    820  HZ1 LYS A  53      66.743  59.988  53.272  1.00  1.71              
ATOM    821  HZ2 LYS A  53      68.036  60.853  52.723  1.00  1.71              
ATOM    822  HZ3 LYS A  53      66.974  60.229  51.669  1.00  1.71              
ATOM    823  C   LYS A  53      67.929  58.759  47.219  1.00  1.71              
ATOM    824  O   LYS A  53      68.188  59.938  47.435  1.00  1.71              
ATOM    825  N   GLN A  54      68.318  58.151  46.096  1.00  1.96              
ATOM    826  H   GLN A  54      68.199  57.151  46.004  1.00  1.96              
ATOM    827  CA  GLN A  54      68.564  58.937  44.876  1.00  1.96              
ATOM    828  HA  GLN A  54      69.101  59.848  45.147  1.00  1.96              
ATOM    829  CB  GLN A  54      69.455  58.174  43.874  1.00  1.96              
ATOM    830  HB1 GLN A  54      69.541  58.774  42.967  1.00  1.96              
ATOM    831  HB2 GLN A  54      68.996  57.227  43.601  1.00  1.96              
ATOM    832  CG  GLN A  54      70.869  57.918  44.421  1.00  1.96              
ATOM    833  HG1 GLN A  54      70.810  57.344  45.343  1.00  1.96              
ATOM    834  HG2 GLN A  54      71.346  58.872  44.645  1.00  1.96              
ATOM    835  CD  GLN A  54      71.738  57.143  43.434  1.00  1.96              
ATOM    836  OE1 GLN A  54      71.808  55.925  43.451  1.00  1.96              
ATOM    837  NE2 GLN A  54      72.433  57.804  42.535  1.00  1.96              
ATOM    838 1HE2 GLN A  54      72.384  58.805  42.485  1.00  1.96              
ATOM    839 2HE2 GLN A  54      73.004  57.252  41.920  1.00  1.96              
ATOM    840  C   GLN A  54      67.250  59.395  44.224  1.00  1.96              
ATOM    841  O   GLN A  54      67.129  60.568  43.888  1.00  1.96              
ATOM    842  N   TYR A  55      66.246  58.517  44.097  1.00  1.95              
ATOM    843  H   TYR A  55      66.389  57.555  44.374  1.00  1.95              
ATOM    844  CA  TYR A  55      65.000  58.899  43.387  1.00  1.95              
ATOM    845  HA  TYR A  55      65.247  59.542  42.540  1.00  1.95              
ATOM    846  CB  TYR A  55      64.326  57.652  42.843  1.00  1.95              
ATOM    847  HB1 TYR A  55      63.293  57.908  42.603  1.00  1.95              
ATOM    848  HB2 TYR A  55      64.285  56.927  43.656  1.00  1.95              
ATOM    849  CG  TYR A  55      64.929  56.978  41.622  1.00  1.95              
ATOM    850  CD1 TYR A  55      66.218  56.405  41.668  1.00  1.95              
ATOM    851  HD1 TYR A  55      66.886  56.614  42.483  1.00  1.95              
ATOM    852  CE1 TYR A  55      66.601  55.453  40.705  1.00  1.95              
ATOM    853  HE1 TYR A  55      67.560  54.962  40.759  1.00  1.95              
ATOM    854  CZ  TYR A  55      65.674  55.030  39.733  1.00  1.95              
ATOM    855  OH  TYR A  55      65.944  53.934  38.985  1.00  1.95              
ATOM    856  HH  TYR A  55      65.095  53.538  38.677  1.00  1.95              
ATOM    857  CE2 TYR A  55      64.428  55.678  39.622  1.00  1.95              
ATOM    858  HE2 TYR A  55      63.728  55.356  38.864  1.00  1.95              
ATOM    859  CD2 TYR A  55      64.069  56.671  40.548  1.00  1.95              
ATOM    860  HD2 TYR A  55      63.073  57.091  40.505  1.00  1.95              
ATOM    861  C   TYR A  55      63.949  59.653  44.227  1.00  1.95              
ATOM    862  O   TYR A  55      63.146  60.401  43.671  1.00  1.95              
ATOM    863  N   ILE A  56      63.932  59.476  45.553  1.00  1.67              
ATOM    864  H   ILE A  56      64.549  58.766  45.932  1.00  1.67              
ATOM    865  CA  ILE A  56      63.025  60.166  46.486  1.00  1.67              
ATOM    866  HA  ILE A  56      62.631  61.040  45.966  1.00  1.67              
ATOM    867  CB  ILE A  56      61.779  59.317  46.868  1.00  1.67              
ATOM    868  HB  ILE A  56      61.267  59.841  47.677  1.00  1.67              
ATOM    869  CG2 ILE A  56      60.792  59.272  45.687  1.00  1.67              
ATOM    870 1HG2 ILE A  56      59.847  58.824  45.989  1.00  1.67              
ATOM    871 2HG2 ILE A  56      60.588  60.282  45.328  1.00  1.67              
ATOM    872 3HG2 ILE A  56      61.216  58.691  44.867  1.00  1.67              
ATOM    873  CG1 ILE A  56      62.110  57.889  47.360  1.00  1.67              
ATOM    874 1HG1 ILE A  56      62.886  57.943  48.122  1.00  1.67              
ATOM    875 2HG1 ILE A  56      62.488  57.296  46.528  1.00  1.67              
ATOM    876  CD1 ILE A  56      60.910  57.145  47.968  1.00  1.67              
ATOM    877  HD1 ILE A  56      61.248  56.204  48.401  1.00  1.67              
ATOM    878  HD2 ILE A  56      60.454  57.747  48.752  1.00  1.67              
ATOM    879  HD3 ILE A  56      60.171  56.921  47.200  1.00  1.67              
ATOM    880  C   ILE A  56      63.770  60.769  47.709  1.00  1.67              
ATOM    881  O   ILE A  56      63.548  60.356  48.854  1.00  1.67              
ATOM    882  N   PRO A  57      64.690  61.738  47.480  1.00  2.04              
ATOM    883  CD  PRO A  57      64.891  62.459  46.221  1.00  2.04              
ATOM    884  HD1 PRO A  57      64.102  63.202  46.100  1.00  2.04              
ATOM    885  HD2 PRO A  57      64.910  61.802  45.355  1.00  2.04              
ATOM    886  CG  PRO A  57      66.243  63.161  46.325  1.00  2.04              
ATOM    887  HG1 PRO A  57      66.258  64.096  45.765  1.00  2.04              
ATOM    888  HG2 PRO A  57      67.031  62.492  45.975  1.00  2.04              
ATOM    889  CB  PRO A  57      66.392  63.388  47.823  1.00  2.04              
ATOM    890  HB1 PRO A  57      65.829  64.276  48.114  1.00  2.04              
ATOM    891  HB2 PRO A  57      67.439  63.483  48.112  1.00  2.04              
ATOM    892  CA  PRO A  57      65.755  62.127  48.412  1.00  2.04              
ATOM    893  HA  PRO A  57      66.503  61.341  48.371  1.00  2.04              
ATOM    894  C   PRO A  57      65.403  62.304  49.894  1.00  2.04              
ATOM    895  O   PRO A  57      66.066  61.716  50.758  1.00  2.04              
ATOM    896  N   GLY A  58      64.342  63.064  50.184  1.00  1.92              
ATOM    897  H   GLY A  58      63.837  63.475  49.413  1.00  1.92              
ATOM    898  CA  GLY A  58      63.938  63.458  51.535  1.00  1.92              
ATOM    899  HA1 GLY A  58      63.819  64.542  51.569  1.00  1.92              
ATOM    900  HA2 GLY A  58      64.712  63.185  52.255  1.00  1.92              
ATOM    901  C   GLY A  58      62.623  62.826  51.999  1.00  1.92              
ATOM    902  O   GLY A  58      61.869  63.443  52.749  1.00  1.92              
ATOM    903  N   ARG A  59      62.336  61.598  51.549  1.00  1.75              
ATOM    904  H   ARG A  59      62.943  61.197  50.841  1.00  1.75              
ATOM    905  CA  ARG A  59      61.139  60.847  51.971  1.00  1.75              
ATOM    906  HA  ARG A  59      60.520  61.502  52.588  1.00  1.75              
ATOM    907  CB  ARG A  59      60.308  60.444  50.731  1.00  1.75              
ATOM    908  HB1 ARG A  59      60.675  59.487  50.358  1.00  1.75              
ATOM    909  HB2 ARG A  59      60.436  61.184  49.939  1.00  1.75              
ATOM    910  CG  ARG A  59      58.801  60.348  51.050  1.00  1.75              
ATOM    911  HG1 ARG A  59      58.369  61.342  50.929  1.00  1.75              
ATOM    912  HG2 ARG A  59      58.646  60.050  52.086  1.00  1.75              
ATOM    913  CD  ARG A  59      58.048  59.346  50.159  1.00  1.75              
ATOM    914  HD1 ARG A  59      58.349  58.334  50.441  1.00  1.75              
ATOM    915  HD2 ARG A  59      58.321  59.500  49.114  1.00  1.75              
ATOM    916  NE  ARG A  59      56.585  59.486  50.331  1.00  1.75              
ATOM    917  HE  ARG A  59      56.143  58.882  51.003  1.00  1.75              
ATOM    918  CZ  ARG A  59      55.842  60.445  49.800  1.00  1.75              
ATOM    919  NH1 ARG A  59      56.285  61.230  48.865  1.00  1.75              
ATOM    920 1HH1 ARG A  59      57.152  61.037  48.413  1.00  1.75              
ATOM    921 2HH1 ARG A  59      55.673  61.974  48.501  1.00  1.75              
ATOM    922  NH2 ARG A  59      54.638  60.677  50.215  1.00  1.75              
ATOM    923 1HH2 ARG A  59      54.214  60.142  50.942  1.00  1.75              
ATOM    924 2HH2 ARG A  59      54.204  61.547  49.892  1.00  1.75              
ATOM    925  C   ARG A  59      61.423  59.622  52.855  1.00  1.75              
ATOM    926  O   ARG A  59      60.579  58.749  53.009  1.00  1.75              
ATOM    927  N   CYS A  60      62.655  59.511  53.334  1.00  1.61              
ATOM    928  H   CYS A  60      63.274  60.304  53.247  1.00  1.61              
ATOM    929  CA  CYS A  60      63.254  58.265  53.807  1.00  1.61              
ATOM    930  HA  CYS A  60      62.560  57.728  54.458  1.00  1.61              
ATOM    931  CB  CYS A  60      63.551  57.427  52.550  1.00  1.61              
ATOM    932  HB1 CYS A  60      63.714  58.097  51.704  1.00  1.61              
ATOM    933  HB2 CYS A  60      62.665  56.835  52.321  1.00  1.61              
ATOM    934  SG  CYS A  60      64.984  56.326  52.587  1.00  1.61              
ATOM    935  C   CYS A  60      64.532  58.609  54.591  1.00  1.61              
ATOM    936  O   CYS A  60      65.258  59.531  54.207  1.00  1.61              
ATOM    937  N   HIS A  61      64.784  57.860  55.672  1.00  1.94              
ATOM    938  H   HIS A  61      64.204  57.042  55.800  1.00  1.94              
ATOM    939  CA  HIS A  61      65.669  58.196  56.809  1.00  1.94              
ATOM    940  HA  HIS A  61      65.624  57.340  57.482  1.00  1.94              
ATOM    941  CB  HIS A  61      67.153  58.316  56.394  1.00  1.94              
ATOM    942  HB1 HIS A  61      67.734  58.665  57.248  1.00  1.94              
ATOM    943  HB2 HIS A  61      67.269  59.062  55.611  1.00  1.94              
ATOM    944  CG  HIS A  61      67.789  57.020  55.957  1.00  1.94              
ATOM    945  ND1 HIS A  61      68.313  56.754  54.690  1.00  1.94              
ATOM    946  CE1 HIS A  61      68.872  55.536  54.766  1.00  1.94              
ATOM    947  HE1 HIS A  61      69.350  55.023  53.938  1.00  1.94              
ATOM    948  NE2 HIS A  61      68.723  55.029  56.000  1.00  1.94              
ATOM    949  HE2 HIS A  61      69.072  54.132  56.309  1.00  1.94              
ATOM    950  CD2 HIS A  61      68.044  55.950  56.765  1.00  1.94              
ATOM    951  HD2 HIS A  61      67.788  55.864  57.814  1.00  1.94              
ATOM    952  C   HIS A  61      65.184  59.345  57.711  1.00  1.94              
ATOM    953  O   HIS A  61      65.957  59.877  58.505  1.00  1.94              
ATOM    954  N   ASP A  62      63.891  59.660  57.602  1.00  1.83              
ATOM    955  H   ASP A  62      63.340  59.121  56.960  1.00  1.83              
ATOM    956  CA  ASP A  62      63.205  60.772  58.268  1.00  1.83              
ATOM    957  HA  ASP A  62      62.310  60.957  57.674  1.00  1.83              
ATOM    958  CB  ASP A  62      62.689  60.333  59.649  1.00  1.83              
ATOM    959  HB1 ASP A  62      63.502  60.367  60.376  1.00  1.83              
ATOM    960  HB2 ASP A  62      62.318  59.309  59.591  1.00  1.83              
ATOM    961  CG  ASP A  62      61.538  61.242  60.072  1.00  1.83              
ATOM    962  OD1 ASP A  62      61.794  62.090  60.957  1.00  1.83              
ATOM    963  OD2 ASP A  62      60.491  61.218  59.385  1.00  1.83              
ATOM    964  C   ASP A  62      63.980  62.109  58.205  1.00  1.83              
ATOM    965  O   ASP A  62      64.813  62.318  57.319  1.00  1.83              
ATOM    966  N   TYR A  63      63.664  63.073  59.070  1.00  1.92              
ATOM    967  H   TYR A  63      62.943  62.887  59.766  1.00  1.92              
ATOM    968  CA  TYR A  63      64.115  64.454  58.926  1.00  1.92              
ATOM    969  HA  TYR A  63      64.238  64.668  57.865  1.00  1.92              
ATOM    970  CB  TYR A  63      63.033  65.419  59.472  1.00  1.92              
ATOM    971  HB1 TYR A  63      63.261  66.427  59.124  1.00  1.92              
ATOM    972  HB2 TYR A  63      63.123  65.425  60.559  1.00  1.92              
ATOM    973  CG  TYR A  63      61.573  65.130  59.136  1.00  1.92              
ATOM    974  CD1 TYR A  63      61.206  64.485  57.936  1.00  1.92              
ATOM    975  HD1 TYR A  63      61.957  64.229  57.202  1.00  1.92              
ATOM    976  CE1 TYR A  63      59.879  64.058  57.748  1.00  1.92              
ATOM    977  HE1 TYR A  63      59.622  63.469  56.882  1.00  1.92              
ATOM    978  CZ  TYR A  63      58.899  64.343  58.721  1.00  1.92              
ATOM    979  OH  TYR A  63      57.629  63.884  58.558  1.00  1.92              
ATOM    980  HH  TYR A  63      57.694  62.986  58.206  1.00  1.92              
ATOM    981  CE2 TYR A  63      59.239  65.088  59.866  1.00  1.92              
ATOM    982  HE2 TYR A  63      58.496  65.259  60.632  1.00  1.92              
ATOM    983  CD2 TYR A  63      60.580  65.453  60.084  1.00  1.92              
ATOM    984  HD2 TYR A  63      60.866  65.911  61.019  1.00  1.92              
ATOM    985  C   TYR A  63      65.470  64.747  59.590  1.00  1.92              
ATOM    986  O   TYR A  63      65.809  65.923  59.752  1.00  1.92              
ATOM    987  N   GLY A  64      66.213  63.730  60.068  1.00  2.24              
ATOM    988  H   GLY A  64      65.892  62.787  59.894  1.00  2.24              
ATOM    989  CA  GLY A  64      67.130  64.008  61.182  1.00  2.24              
ATOM    990  HA1 GLY A  64      66.514  64.076  62.079  1.00  2.24              
ATOM    991  HA2 GLY A  64      67.558  64.999  61.035  1.00  2.24              
ATOM    992  C   GLY A  64      68.329  63.138  61.565  1.00  2.24              
ATOM    993  O   GLY A  64      69.048  63.534  62.483  1.00  2.24              
ATOM    994  N   GLY A  65      68.591  61.986  60.946  1.00  2.32              
ATOM    995  H   GLY A  65      67.997  61.673  60.191  1.00  2.32              
ATOM    996  CA  GLY A  65      69.589  61.065  61.512  1.00  2.32              
ATOM    997  HA1 GLY A  65      69.357  60.058  61.169  1.00  2.32              
ATOM    998  HA2 GLY A  65      69.492  61.055  62.598  1.00  2.32              
ATOM    999  C   GLY A  65      71.058  61.347  61.154  1.00  2.32              
ATOM   1000  O   GLY A  65      71.468  61.275  59.990  1.00  2.32              
ATOM   1001  N   ASP A  66      71.902  61.549  62.166  1.00  2.24              
ATOM   1002  H   ASP A  66      71.503  61.581  63.100  1.00  2.24              
ATOM   1003  CA  ASP A  66      73.265  62.085  62.050  1.00  2.24              
ATOM   1004  HA  ASP A  66      73.407  62.490  61.049  1.00  2.24              
ATOM   1005  CB  ASP A  66      73.378  63.284  63.026  1.00  2.24              
ATOM   1006  HB1 ASP A  66      72.652  64.042  62.728  1.00  2.24              
ATOM   1007  HB2 ASP A  66      74.372  63.721  62.915  1.00  2.24              
ATOM   1008  CG  ASP A  66      73.147  62.960  64.519  1.00  2.24              
ATOM   1009  OD1 ASP A  66      73.704  63.643  65.399  1.00  2.24              
ATOM   1010  OD2 ASP A  66      72.420  61.992  64.855  1.00  2.24              
ATOM   1011  C   ASP A  66      74.389  61.071  62.306  1.00  2.24              
ATOM   1012  O   ASP A  66      75.184  60.802  61.400  1.00  2.24              
ATOM   1013  N   LYS A  67      74.452  60.485  63.505  1.00  2.71              
ATOM   1014  H   LYS A  67      73.720  60.752  64.163  1.00  2.71              
ATOM   1015  CA  LYS A  67      75.542  59.633  64.006  1.00  2.71              
ATOM   1016  HA  LYS A  67      76.491  60.111  63.752  1.00  2.71              
ATOM   1017  CB  LYS A  67      75.453  59.592  65.548  1.00  2.71              
ATOM   1018  HB1 LYS A  67      74.441  59.307  65.842  1.00  2.71              
ATOM   1019  HB2 LYS A  67      75.611  60.608  65.918  1.00  2.71              
ATOM   1020  CG  LYS A  67      76.493  58.669  66.223  1.00  2.71              
ATOM   1021  HG1 LYS A  67      77.066  59.252  66.946  1.00  2.71              
ATOM   1022  HG2 LYS A  67      77.204  58.311  65.478  1.00  2.71              
ATOM   1023  CD  LYS A  67      75.843  57.482  66.966  1.00  2.71              
ATOM   1024  HD1 LYS A  67      74.851  57.275  66.559  1.00  2.71              
ATOM   1025  HD2 LYS A  67      75.710  57.761  68.013  1.00  2.71              
ATOM   1026  CE  LYS A  67      76.658  56.184  66.895  1.00  2.71              
ATOM   1027  HE1 LYS A  67      76.179  55.449  67.550  1.00  2.71              
ATOM   1028  HE2 LYS A  67      77.672  56.357  67.265  1.00  2.71              
ATOM   1029  NZ  LYS A  67      76.688  55.657  65.510  1.00  2.71              
ATOM   1030  HZ1 LYS A  67      76.889  54.663  65.453  1.00  2.71              
ATOM   1031  HZ2 LYS A  67      75.801  55.829  65.045  1.00  2.71              
ATOM   1032  HZ3 LYS A  67      77.376  56.130  64.931  1.00  2.71              
ATOM   1033  C   LYS A  67      75.544  58.252  63.340  1.00  2.71              
ATOM   1034  O   LYS A  67      75.075  57.258  63.896  1.00  2.71              
ATOM   1035  N   LYS A  68      76.106  58.194  62.130  1.00  2.21              
ATOM   1036  H   LYS A  68      76.393  59.079  61.730  1.00  2.21              
ATOM   1037  CA  LYS A  68      76.340  56.960  61.359  1.00  2.21              
ATOM   1038  HA  LYS A  68      75.367  56.508  61.155  1.00  2.21              
ATOM   1039  CB  LYS A  68      77.010  57.295  60.010  1.00  2.21              
ATOM   1040  HB1 LYS A  68      77.011  56.398  59.390  1.00  2.21              
ATOM   1041  HB2 LYS A  68      78.051  57.565  60.197  1.00  2.21              
ATOM   1042  CG  LYS A  68      76.362  58.443  59.206  1.00  2.21              
ATOM   1043  HG1 LYS A  68      76.884  58.517  58.251  1.00  2.21              
ATOM   1044  HG2 LYS A  68      76.526  59.383  59.731  1.00  2.21              
ATOM   1045  CD  LYS A  68      74.856  58.270  58.924  1.00  2.21              
ATOM   1046  HD1 LYS A  68      74.295  58.193  59.856  1.00  2.21              
ATOM   1047  HD2 LYS A  68      74.720  57.344  58.362  1.00  2.21              
ATOM   1048  CE  LYS A  68      74.308  59.434  58.082  1.00  2.21              
ATOM   1049  HE1 LYS A  68      73.406  59.099  57.562  1.00  2.21              
ATOM   1050  HE2 LYS A  68      75.057  59.687  57.325  1.00  2.21              
ATOM   1051  NZ  LYS A  68      73.985  60.632  58.899  1.00  2.21              
ATOM   1052  HZ1 LYS A  68      74.675  60.774  59.636  1.00  2.21              
ATOM   1053  HZ2 LYS A  68      73.939  61.468  58.333  1.00  2.21              
ATOM   1054  HZ3 LYS A  68      73.073  60.549  59.352  1.00  2.21              
ATOM   1055  C   LYS A  68      77.139  55.922  62.162  1.00  2.21              
ATOM   1056  O   LYS A  68      77.877  56.259  63.090  1.00  2.21              
ATOM   1057  N   THR A  69      77.008  54.657  61.782  1.00  2.35              
ATOM   1058  H   THR A  69      76.379  54.455  61.018  1.00  2.35              
ATOM   1059  CA  THR A  69      77.901  53.555  62.166  1.00  2.35              
ATOM   1060  HA  THR A  69      78.811  53.926  62.639  1.00  2.35              
ATOM   1061  CB  THR A  69      77.206  52.537  63.097  1.00  2.35              
ATOM   1062  HB  THR A  69      76.321  52.142  62.596  1.00  2.35              
ATOM   1063  CG2 THR A  69      78.106  51.365  63.499  1.00  2.35              
ATOM   1064 1HG2 THR A  69      77.600  50.742  64.238  1.00  2.35              
ATOM   1065 2HG2 THR A  69      78.316  50.737  62.635  1.00  2.35              
ATOM   1066 3HG2 THR A  69      79.041  51.736  63.921  1.00  2.35              
ATOM   1067  OG1 THR A  69      76.801  53.101  64.322  1.00  2.35              
ATOM   1068  HG1 THR A  69      76.346  52.385  64.782  1.00  2.35              
ATOM   1069  C   THR A  69      78.252  52.828  60.867  1.00  2.35              
ATOM   1070  O   THR A  69      77.376  52.698  60.015  1.00  2.35              
ATOM   1071  N   GLY A  70      79.485  52.338  60.714  1.00  2.48              
ATOM   1072  H   GLY A  70      80.184  52.560  61.405  1.00  2.48              
ATOM   1073  CA  GLY A  70      79.915  51.653  59.485  1.00  2.48              
ATOM   1074  HA1 GLY A  70      80.318  52.390  58.789  1.00  2.48              
ATOM   1075  HA2 GLY A  70      79.056  51.180  59.008  1.00  2.48              
ATOM   1076  C   GLY A  70      80.974  50.561  59.682  1.00  2.48              
ATOM   1077  O   GLY A  70      81.653  50.183  58.736  1.00  2.48              
ATOM   1078  N   GLN A  71      81.146  50.050  60.904  1.00  2.23              
ATOM   1079  H   GLN A  71      80.542  50.376  61.639  1.00  2.23              
ATOM   1080  CA  GLN A  71      82.074  48.960  61.231  1.00  2.23              
ATOM   1081  HA  GLN A  71      83.045  49.187  60.786  1.00  2.23              
ATOM   1082  CB  GLN A  71      82.249  48.948  62.764  1.00  2.23              
ATOM   1083  HB1 GLN A  71      81.275  48.860  63.248  1.00  2.23              
ATOM   1084  HB2 GLN A  71      82.650  49.923  63.045  1.00  2.23              
ATOM   1085  CG  GLN A  71      83.221  47.888  63.320  1.00  2.23              
ATOM   1086  HG1 GLN A  71      83.749  48.321  64.169  1.00  2.23              
ATOM   1087  HG2 GLN A  71      83.967  47.644  62.563  1.00  2.23              
ATOM   1088  CD  GLN A  71      82.562  46.599  63.821  1.00  2.23              
ATOM   1089  OE1 GLN A  71      81.381  46.529  64.136  1.00  2.23              
ATOM   1090  NE2 GLN A  71      83.314  45.527  63.942  1.00  2.23              
ATOM   1091 1HE2 GLN A  71      84.297  45.551  63.735  1.00  2.23              
ATOM   1092 2HE2 GLN A  71      82.871  44.697  64.298  1.00  2.23              
ATOM   1093  C   GLN A  71      81.589  47.625  60.635  1.00  2.23              
ATOM   1094  O   GLN A  71      80.869  46.869  61.283  1.00  2.23              
ATOM   1095  N   ALA A  72      81.952  47.371  59.379  1.00  2.76              
ATOM   1096  H   ALA A  72      82.403  48.123  58.872  1.00  2.76              
ATOM   1097  CA  ALA A  72      81.621  46.166  58.617  1.00  2.76              
ATOM   1098  HA  ALA A  72      80.537  46.065  58.531  1.00  2.76              
ATOM   1099  CB  ALA A  72      82.227  46.391  57.222  1.00  2.76              
ATOM   1100  HB1 ALA A  72      82.162  45.480  56.631  1.00  2.76              
ATOM   1101  HB2 ALA A  72      81.693  47.192  56.709  1.00  2.76              
ATOM   1102  HB3 ALA A  72      83.281  46.660  57.301  1.00  2.76              
ATOM   1103  C   ALA A  72      82.173  44.870  59.246  1.00  2.76              
ATOM   1104  O   ALA A  72      81.448  43.896  59.431  1.00  2.76              
ATOM   1105  N   GLY A  73      83.467  44.855  59.584  1.00  2.74              
ATOM   1106  H   GLY A  73      84.009  45.676  59.368  1.00  2.74              
ATOM   1107  CA  GLY A  73      84.179  43.710  60.171  1.00  2.74              
ATOM   1108  HA1 GLY A  73      83.599  43.333  61.013  1.00  2.74              
ATOM   1109  HA2 GLY A  73      85.144  44.046  60.549  1.00  2.74              
ATOM   1110  C   GLY A  73      84.431  42.533  59.221  1.00  2.74              
ATOM   1111  O   GLY A  73      85.561  42.070  59.121  1.00  2.74              
ATOM   1112  N   ILE A  74      83.399  42.096  58.499  1.00  2.73              
ATOM   1113  H   ILE A  74      82.504  42.526  58.698  1.00  2.73              
ATOM   1114  CA  ILE A  74      83.444  41.020  57.494  1.00  2.73              
ATOM   1115  HA  ILE A  74      84.484  40.816  57.232  1.00  2.73              
ATOM   1116  CB  ILE A  74      82.826  39.713  58.064  1.00  2.73              
ATOM   1117  HB  ILE A  74      81.791  39.919  58.346  1.00  2.73              
ATOM   1118  CG2 ILE A  74      82.812  38.595  57.001  1.00  2.73              
ATOM   1119 1HG2 ILE A  74      82.347  37.692  57.393  1.00  2.73              
ATOM   1120 2HG2 ILE A  74      82.229  38.893  56.130  1.00  2.73              
ATOM   1121 3HG2 ILE A  74      83.830  38.368  56.684  1.00  2.73              
ATOM   1122  CG1 ILE A  74      83.585  39.245  59.331  1.00  2.73              
ATOM   1123 1HG1 ILE A  74      83.547  40.033  60.082  1.00  2.73              
ATOM   1124 2HG1 ILE A  74      84.633  39.071  59.080  1.00  2.73              
ATOM   1125  CD1 ILE A  74      83.025  37.982  60.000  1.00  2.73              
ATOM   1126  HD1 ILE A  74      83.521  37.835  60.960  1.00  2.73              
ATOM   1127  HD2 ILE A  74      81.953  38.096  60.170  1.00  2.73              
ATOM   1128  HD3 ILE A  74      83.210  37.105  59.382  1.00  2.73              
ATOM   1129  C   ILE A  74      82.741  41.457  56.201  1.00  2.73              
ATOM   1130  O   ILE A  74      83.199  41.132  55.109  1.00  2.73              
ATOM   1131  N   VAL A  75      81.660  42.235  56.310  1.00  2.53              
ATOM   1132  H   VAL A  75      81.324  42.493  57.227  1.00  2.53              
ATOM   1133  CA  VAL A  75      80.896  42.744  55.164  1.00  2.53              
ATOM   1134  HA  VAL A  75      81.594  42.937  54.349  1.00  2.53              
ATOM   1135  CB  VAL A  75      79.889  41.673  54.686  1.00  2.53              
ATOM   1136  HB  VAL A  75      80.434  40.736  54.573  1.00  2.53              
ATOM   1137  CG1 VAL A  75      78.741  41.414  55.672  1.00  2.53              
ATOM   1138 1HG1 VAL A  75      78.136  40.580  55.317  1.00  2.53              
ATOM   1139 2HG1 VAL A  75      79.139  41.162  56.654  1.00  2.53              
ATOM   1140 3HG1 VAL A  75      78.107  42.297  55.760  1.00  2.53              
ATOM   1141  CG2 VAL A  75      79.302  42.003  53.309  1.00  2.53              
ATOM   1142 1HG2 VAL A  75      78.713  41.156  52.956  1.00  2.53              
ATOM   1143 2HG2 VAL A  75      78.650  42.874  53.365  1.00  2.53              
ATOM   1144 3HG2 VAL A  75      80.107  42.183  52.597  1.00  2.53              
ATOM   1145  C   VAL A  75      80.206  44.060  55.518  1.00  2.53              
ATOM   1146  O   VAL A  75      79.872  44.302  56.677  1.00  2.53              
ATOM   1147  N   GLY A  76      80.024  44.935  54.527  1.00  2.98              
ATOM   1148  H   GLY A  76      80.276  44.665  53.590  1.00  2.98              
ATOM   1149  CA  GLY A  76      79.256  46.167  54.712  1.00  2.98              
ATOM   1150  HA1 GLY A  76      79.348  46.794  53.825  1.00  2.98              
ATOM   1151  HA2 GLY A  76      79.650  46.716  55.566  1.00  2.98              
ATOM   1152  C   GLY A  76      77.772  45.887  54.950  1.00  2.98              
ATOM   1153  O   GLY A  76      77.259  44.817  54.619  1.00  2.98              
ATOM   1154  N   ALA A  77      77.062  46.873  55.496  1.00  2.27              
ATOM   1155  H   ALA A  77      77.515  47.750  55.691  1.00  2.27              
ATOM   1156  CA  ALA A  77      75.608  46.806  55.588  1.00  2.27              
ATOM   1157  HA  ALA A  77      75.334  45.866  56.069  1.00  2.27              
ATOM   1158  CB  ALA A  77      75.118  47.968  56.464  1.00  2.27              
ATOM   1159  HB1 ALA A  77      74.033  47.920  56.564  1.00  2.27              
ATOM   1160  HB2 ALA A  77      75.567  47.904  57.456  1.00  2.27              
ATOM   1161  HB3 ALA A  77      75.389  48.919  56.002  1.00  2.27              
ATOM   1162  C   ALA A  77      74.957  46.848  54.201  1.00  2.27              
ATOM   1163  O   ALA A  77      75.443  47.489  53.271  1.00  2.27              
ATOM   1164  N   ILE A  78      73.802  46.199  54.113  1.00  2.12              
ATOM   1165  H   ILE A  78      73.454  45.738  54.941  1.00  2.12              
ATOM   1166  CA  ILE A  78      72.951  46.143  52.932  1.00  2.12              
ATOM   1167  HA  ILE A  78      73.231  46.934  52.236  1.00  2.12              
ATOM   1168  CB  ILE A  78      73.110  44.768  52.217  1.00  2.12              
ATOM   1169  HB  ILE A  78      72.882  43.981  52.938  1.00  2.12              
ATOM   1170  CG2 ILE A  78      72.135  44.616  51.029  1.00  2.12              
ATOM   1171 1HG2 ILE A  78      72.279  43.658  50.534  1.00  2.12              
ATOM   1172 2HG2 ILE A  78      71.100  44.617  51.367  1.00  2.12              
ATOM   1173 3HG2 ILE A  78      72.293  45.412  50.301  1.00  2.12              
ATOM   1174  CG1 ILE A  78      74.573  44.574  51.739  1.00  2.12              
ATOM   1175 1HG1 ILE A  78      75.244  44.657  52.592  1.00  2.12              
ATOM   1176 2HG1 ILE A  78      74.832  45.365  51.034  1.00  2.12              
ATOM   1177  CD1 ILE A  78      74.879  43.216  51.091  1.00  2.12              
ATOM   1178  HD1 ILE A  78      75.957  43.121  50.951  1.00  2.12              
ATOM   1179  HD2 ILE A  78      74.535  42.409  51.739  1.00  2.12              
ATOM   1180  HD3 ILE A  78      74.402  43.139  50.115  1.00  2.12              
ATOM   1181  C   ILE A  78      71.530  46.412  53.430  1.00  2.12              
ATOM   1182  O   ILE A  78      71.177  46.188  54.595  1.00  2.12              
ATOM   1183  N   VAL A  79      70.698  46.896  52.520  1.00  1.90              
ATOM   1184  H   VAL A  79      71.040  47.031  51.579  1.00  1.90              
ATOM   1185  CA  VAL A  79      69.270  47.048  52.739  1.00  1.90              
ATOM   1186  HA  VAL A  79      68.979  46.636  53.705  1.00  1.90              
ATOM   1187  CB  VAL A  79      68.847  48.524  52.695  1.00  1.90              
ATOM   1188  HB  VAL A  79      69.180  48.977  51.762  1.00  1.90              
ATOM   1189  CG1 VAL A  79      67.314  48.643  52.769  1.00  1.90              
ATOM   1190 1HG1 VAL A  79      67.035  49.675  52.942  1.00  1.90              
ATOM   1191 2HG1 VAL A  79      66.863  48.329  51.830  1.00  1.90              
ATOM   1192 3HG1 VAL A  79      66.915  48.004  53.550  1.00  1.90              
ATOM   1193  CG2 VAL A  79      69.527  49.276  53.846  1.00  1.90              
ATOM   1194 1HG2 VAL A  79      69.188  50.308  53.868  1.00  1.90              
ATOM   1195 2HG2 VAL A  79      69.300  48.799  54.793  1.00  1.90              
ATOM   1196 3HG2 VAL A  79      70.606  49.287  53.704  1.00  1.90              
ATOM   1197  C   VAL A  79      68.573  46.235  51.651  1.00  1.90              
ATOM   1198  O   VAL A  79      68.380  46.694  50.527  1.00  1.90              
ATOM   1199  N   ASP A  80      68.191  45.018  52.011  1.00  1.97              
ATOM   1200  H   ASP A  80      68.390  44.697  52.947  1.00  1.97              
ATOM   1201  CA  ASP A  80      67.223  44.218  51.273  1.00  1.97              
ATOM   1202  HA  ASP A  80      66.659  44.881  50.615  1.00  1.97              
ATOM   1203  CB  ASP A  80      67.902  43.156  50.380  1.00  1.97              
ATOM   1204  HB1 ASP A  80      68.366  42.399  51.014  1.00  1.97              
ATOM   1205  HB2 ASP A  80      68.686  43.638  49.794  1.00  1.97              
ATOM   1206  CG  ASP A  80      66.922  42.476  49.397  1.00  1.97              
ATOM   1207  OD1 ASP A  80      67.125  41.295  49.046  1.00  1.97              
ATOM   1208  OD2 ASP A  80      65.949  43.134  48.970  1.00  1.97              
ATOM   1209  C   ASP A  80      66.216  43.613  52.245  1.00  1.97              
ATOM   1210  O   ASP A  80      66.401  43.696  53.461  1.00  1.97              
ATOM   1211  N   ILE A  81      65.138  43.055  51.714  1.00  1.71              
ATOM   1212  H   ILE A  81      65.091  42.978  50.699  1.00  1.71              
ATOM   1213  CA  ILE A  81      63.984  42.599  52.473  1.00  1.71              
ATOM   1214  HA  ILE A  81      64.169  42.706  53.536  1.00  1.71              
ATOM   1215  CB  ILE A  81      62.773  43.489  52.136  1.00  1.71              
ATOM   1216  HB  ILE A  81      62.641  43.494  51.053  1.00  1.71              
ATOM   1217  CG2 ILE A  81      61.476  42.976  52.763  1.00  1.71              
ATOM   1218 1HG2 ILE A  81      60.649  43.630  52.498  1.00  1.71              
ATOM   1219 2HG2 ILE A  81      61.256  41.972  52.408  1.00  1.71              
ATOM   1220 3HG2 ILE A  81      61.564  42.929  53.849  1.00  1.71              
ATOM   1221  CG1 ILE A  81      63.018  44.944  52.596  1.00  1.71              
ATOM   1222 1HG1 ILE A  81      62.203  45.550  52.210  1.00  1.71              
ATOM   1223 2HG1 ILE A  81      63.928  45.325  52.133  1.00  1.71              
ATOM   1224  CD1 ILE A  81      63.123  45.154  54.122  1.00  1.71              
ATOM   1225  HD1 ILE A  81      63.471  46.160  54.342  1.00  1.71              
ATOM   1226  HD2 ILE A  81      62.149  45.016  54.592  1.00  1.71              
ATOM   1227  HD3 ILE A  81      63.838  44.470  54.572  1.00  1.71              
ATOM   1228  C   ILE A  81      63.799  41.117  52.164  1.00  1.71              
ATOM   1229  O   ILE A  81      63.407  40.789  51.039  1.00  1.71              
ATOM   1230  N   PRO A  82      64.144  40.221  53.113  1.00  2.02              
ATOM   1231  CD  PRO A  82      64.669  40.505  54.445  1.00  2.02              
ATOM   1232  HD1 PRO A  82      63.863  40.880  55.078  1.00  2.02              
ATOM   1233  HD2 PRO A  82      65.486  41.226  54.410  1.00  2.02              
ATOM   1234  CG  PRO A  82      65.179  39.177  54.998  1.00  2.02              
ATOM   1235  HG1 PRO A  82      65.078  39.127  56.082  1.00  2.02              
ATOM   1236  HG2 PRO A  82      66.218  39.034  54.699  1.00  2.02              
ATOM   1237  CB  PRO A  82      64.299  38.149  54.298  1.00  2.02              
ATOM   1238  HB1 PRO A  82      63.365  38.038  54.852  1.00  2.02              
ATOM   1239  HB2 PRO A  82      64.799  37.184  54.205  1.00  2.02              
ATOM   1240  CA  PRO A  82      64.032  38.782  52.928  1.00  2.02              
ATOM   1241  HA  PRO A  82      64.814  38.466  52.237  1.00  2.02              
ATOM   1242  C   PRO A  82      62.682  38.331  52.361  1.00  2.02              
ATOM   1243  O   PRO A  82      62.616  37.434  51.524  1.00  2.02              
ATOM   1244  N   GLU A  83      61.615  39.012  52.766  1.00  1.88              
ATOM   1245  H   GLU A  83      61.760  39.727  53.479  1.00  1.88              
ATOM   1246  CA  GLU A  83      60.230  38.715  52.420  1.00  1.88              
ATOM   1247  HA  GLU A  83      60.081  37.636  52.476  1.00  1.88              
ATOM   1248  CB  GLU A  83      59.292  39.387  53.450  1.00  1.88              
ATOM   1249  HB1 GLU A  83      58.273  39.069  53.230  1.00  1.88              
ATOM   1250  HB2 GLU A  83      59.326  40.468  53.323  1.00  1.88              
ATOM   1251  CG  GLU A  83      59.577  39.046  54.928  1.00  1.88              
ATOM   1252  HG1 GLU A  83      59.611  37.958  55.027  1.00  1.88              
ATOM   1253  HG2 GLU A  83      58.735  39.402  55.525  1.00  1.88              
ATOM   1254  CD  GLU A  83      60.870  39.665  55.491  1.00  1.88              
ATOM   1255  OE1 GLU A  83      61.297  40.730  54.980  1.00  1.88              
ATOM   1256  OE2 GLU A  83      61.474  39.036  56.384  1.00  1.88              
ATOM   1257  C   GLU A  83      59.832  39.146  51.002  1.00  1.88              
ATOM   1258  O   GLU A  83      58.761  38.768  50.528  1.00  1.88              
ATOM   1259  N   ILE A  84      60.655  39.968  50.331  1.00  1.70              
ATOM   1260  H   ILE A  84      61.533  40.208  50.778  1.00  1.70              
ATOM   1261  CA  ILE A  84      60.284  40.676  49.092  1.00  1.70              
ATOM   1262  HA  ILE A  84      59.442  40.124  48.675  1.00  1.70              
ATOM   1263  CB  ILE A  84      59.708  42.105  49.383  1.00  1.70              
ATOM   1264  HB  ILE A  84      60.536  42.764  49.645  1.00  1.70              
ATOM   1265  CG2 ILE A  84      58.947  42.691  48.166  1.00  1.70              
ATOM   1266 1HG2 ILE A  84      58.547  43.675  48.391  1.00  1.70              
ATOM   1267 2HG2 ILE A  84      59.593  42.834  47.307  1.00  1.70              
ATOM   1268 3HG2 ILE A  84      58.127  42.026  47.889  1.00  1.70              
ATOM   1269  CG1 ILE A  84      58.704  42.093  50.567  1.00  1.70              
ATOM   1270 1HG1 ILE A  84      59.215  41.761  51.464  1.00  1.70              
ATOM   1271 2HG1 ILE A  84      57.906  41.378  50.358  1.00  1.70              
ATOM   1272  CD1 ILE A  84      58.050  43.431  50.942  1.00  1.70              
ATOM   1273  HD1 ILE A  84      57.554  43.315  51.902  1.00  1.70              
ATOM   1274  HD2 ILE A  84      58.804  44.214  51.018  1.00  1.70              
ATOM   1275  HD3 ILE A  84      57.292  43.707  50.210  1.00  1.70              
ATOM   1276  C   ILE A  84      61.332  40.591  47.967  1.00  1.70              
ATOM   1277  O   ILE A  84      61.059  41.072  46.873  1.00  1.70              
ATOM   1278  N   SER A  85      62.505  39.977  48.176  1.00  1.86              
ATOM   1279  H   SER A  85      62.662  39.584  49.095  1.00  1.86              
ATOM   1280  CA  SER A  85      63.666  40.035  47.254  1.00  1.86              
ATOM   1281  HA  SER A  85      64.100  41.016  47.452  1.00  1.86              
ATOM   1282  CB  SER A  85      64.756  39.042  47.663  1.00  1.86              
ATOM   1283  HB1 SER A  85      64.598  38.089  47.157  1.00  1.86              
ATOM   1284  HB2 SER A  85      64.725  38.884  48.743  1.00  1.86              
ATOM   1285  OG  SER A  85      66.020  39.585  47.321  1.00  1.86              
ATOM   1286  HG  SER A  85      66.322  40.168  48.064  1.00  1.86              
ATOM   1287  C   SER A  85      63.345  39.992  45.755  1.00  1.86              
ATOM   1288  O   SER A  85      62.770  39.043  45.234  1.00  1.86              
ATOM   1289  N   GLY A  86      63.648  41.120  45.111  1.00  2.06              
ATOM   1290  H   GLY A  86      64.280  41.746  45.582  1.00  2.06              
ATOM   1291  CA  GLY A  86      62.880  41.727  44.015  1.00  2.06              
ATOM   1292  HA1 GLY A  86      61.932  41.205  43.886  1.00  2.06              
ATOM   1293  HA2 GLY A  86      63.453  41.688  43.089  1.00  2.06              
ATOM   1294  C   GLY A  86      62.608  43.175  44.388  1.00  2.06              
ATOM   1295  O   GLY A  86      62.861  44.059  43.589  1.00  2.06              
ATOM   1296  N   PHE A  87      62.245  43.432  45.651  1.00  1.92              
ATOM   1297  H   PHE A  87      61.965  42.628  46.208  1.00  1.92              
ATOM   1298  CA  PHE A  87      62.290  44.739  46.310  1.00  1.92              
ATOM   1299  HA  PHE A  87      61.446  45.345  45.981  1.00  1.92              
ATOM   1300  CB  PHE A  87      62.209  44.567  47.845  1.00  1.92              
ATOM   1301  HB1 PHE A  87      62.811  43.705  48.143  1.00  1.92              
ATOM   1302  HB2 PHE A  87      61.176  44.358  48.111  1.00  1.92              
ATOM   1303  CG  PHE A  87      62.679  45.775  48.645  1.00  1.92              
ATOM   1304  CD1 PHE A  87      61.790  46.818  48.954  1.00  1.92              
ATOM   1305  HD1 PHE A  87      60.749  46.731  48.687  1.00  1.92              
ATOM   1306  CE1 PHE A  87      62.269  47.983  49.581  1.00  1.92              
ATOM   1307  HE1 PHE A  87      61.590  48.779  49.835  1.00  1.92              
ATOM   1308  CZ  PHE A  87      63.638  48.137  49.848  1.00  1.92              
ATOM   1309  HZ  PHE A  87      63.993  49.060  50.282  1.00  1.92              
ATOM   1310  CE2 PHE A  87      64.517  47.074  49.608  1.00  1.92              
ATOM   1311  HE2 PHE A  87      65.569  47.159  49.847  1.00  1.92              
ATOM   1312  CD2 PHE A  87      64.028  45.894  49.031  1.00  1.92              
ATOM   1313  HD2 PHE A  87      64.716  45.095  48.833  1.00  1.92              
ATOM   1314  C   PHE A  87      63.562  45.491  45.918  1.00  1.92              
ATOM   1315  O   PHE A  87      63.456  46.544  45.297  1.00  1.92              
ATOM   1316  N   LYS A  88      64.752  44.939  46.211  1.00  1.90              
ATOM   1317  H   LYS A  88      64.785  44.102  46.780  1.00  1.90              
ATOM   1318  CA  LYS A  88      66.009  45.633  45.915  1.00  1.90              
ATOM   1319  HA  LYS A  88      65.952  46.596  46.424  1.00  1.90              
ATOM   1320  CB  LYS A  88      67.242  44.921  46.504  1.00  1.90              
ATOM   1321  HB1 LYS A  88      67.172  44.913  47.592  1.00  1.90              
ATOM   1322  HB2 LYS A  88      68.139  45.479  46.230  1.00  1.90              
ATOM   1323  CG  LYS A  88      67.370  43.489  45.987  1.00  1.90              
ATOM   1324  HG1 LYS A  88      67.359  43.553  44.908  1.00  1.90              
ATOM   1325  HG2 LYS A  88      66.511  42.910  46.331  1.00  1.90              
ATOM   1326  CD  LYS A  88      68.667  42.765  46.361  1.00  1.90              
ATOM   1327  HD1 LYS A  88      68.941  43.005  47.388  1.00  1.90              
ATOM   1328  HD2 LYS A  88      69.465  43.106  45.700  1.00  1.90              
ATOM   1329  CE  LYS A  88      68.519  41.239  46.242  1.00  1.90              
ATOM   1330  HE1 LYS A  88      68.001  40.883  47.132  1.00  1.90              
ATOM   1331  HE2 LYS A  88      69.510  40.781  46.237  1.00  1.90              
ATOM   1332  NZ  LYS A  88      67.748  40.812  45.050  1.00  1.90              
ATOM   1333  HZ1 LYS A  88      67.480  39.843  45.088  1.00  1.90              
ATOM   1334  HZ2 LYS A  88      66.900  41.363  44.927  1.00  1.90              
ATOM   1335  HZ3 LYS A  88      68.226  41.035  44.174  1.00  1.90              
ATOM   1336  C   LYS A  88      66.186  46.009  44.436  1.00  1.90              
ATOM   1337  O   LYS A  88      66.732  47.072  44.133  1.00  1.90              
ATOM   1338  N   GLU A  89      65.672  45.176  43.532  1.00  2.15              
ATOM   1339  H   GLU A  89      65.256  44.308  43.850  1.00  2.15              
ATOM   1340  CA  GLU A  89      65.646  45.444  42.095  1.00  2.15              
ATOM   1341  HA  GLU A  89      66.615  45.837  41.783  1.00  2.15              
ATOM   1342  CB  GLU A  89      65.374  44.147  41.304  1.00  2.15              
ATOM   1343  HB1 GLU A  89      65.152  44.433  40.274  1.00  2.15              
ATOM   1344  HB2 GLU A  89      64.489  43.644  41.691  1.00  2.15              
ATOM   1345  CG  GLU A  89      66.545  43.158  41.241  1.00  2.15              
ATOM   1346  HG1 GLU A  89      67.426  43.693  40.878  1.00  2.15              
ATOM   1347  HG2 GLU A  89      66.297  42.395  40.500  1.00  2.15              
ATOM   1348  CD  GLU A  89      66.882  42.448  42.559  1.00  2.15              
ATOM   1349  OE1 GLU A  89      66.003  42.243  43.434  1.00  2.15              
ATOM   1350  OE2 GLU A  89      68.061  42.063  42.732  1.00  2.15              
ATOM   1351  C   GLU A  89      64.592  46.482  41.698  1.00  2.15              
ATOM   1352  O   GLU A  89      64.878  47.347  40.868  1.00  2.15              
ATOM   1353  N   MET A  90      63.396  46.407  42.290  1.00  1.88              
ATOM   1354  H   MET A  90      63.292  45.734  43.041  1.00  1.88              
ATOM   1355  CA  MET A  90      62.199  47.157  41.906  1.00  1.88              
ATOM   1356  HA  MET A  90      62.033  46.985  40.842  1.00  1.88              
ATOM   1357  CB  MET A  90      60.957  46.659  42.670  1.00  1.88              
ATOM   1358  HB1 MET A  90      60.194  47.439  42.670  1.00  1.88              
ATOM   1359  HB2 MET A  90      61.215  46.443  43.707  1.00  1.88              
ATOM   1360  CG  MET A  90      60.343  45.421  42.001  1.00  1.88              
ATOM   1361  HG1 MET A  90      61.017  44.575  42.108  1.00  1.88              
ATOM   1362  HG2 MET A  90      60.245  45.627  40.935  1.00  1.88              
ATOM   1363  SD  MET A  90      58.695  44.940  42.596  1.00  1.88              
ATOM   1364  CE  MET A  90      59.025  44.597  44.345  1.00  1.88              
ATOM   1365  HE1 MET A  90      59.786  43.824  44.430  1.00  1.88              
ATOM   1366  HE2 MET A  90      59.362  45.506  44.840  1.00  1.88              
ATOM   1367  HE3 MET A  90      58.108  44.252  44.822  1.00  1.88              
ATOM   1368  C   MET A  90      62.363  48.663  42.061  1.00  1.88              
ATOM   1369  O   MET A  90      63.260  49.156  42.755  1.00  1.88              
ATOM   1370  N   GLU A  91      61.501  49.401  41.367  1.00  1.69              
ATOM   1371  H   GLU A  91      60.723  48.964  40.903  1.00  1.69              
ATOM   1372  CA  GLU A  91      61.590  50.849  41.327  1.00  1.69              
ATOM   1373  HA  GLU A  91      62.648  51.063  41.319  1.00  1.69              
ATOM   1374  CB  GLU A  91      61.020  51.392  40.005  1.00  1.69              
ATOM   1375  HB1 GLU A  91      60.842  52.462  40.069  1.00  1.69              
ATOM   1376  HB2 GLU A  91      60.064  50.908  39.796  1.00  1.69              
ATOM   1377  CG  GLU A  91      61.998  51.121  38.837  1.00  1.69              
ATOM   1378  HG1 GLU A  91      61.541  51.486  37.914  1.00  1.69              
ATOM   1379  HG2 GLU A  91      62.132  50.042  38.724  1.00  1.69              
ATOM   1380  CD  GLU A  91      63.379  51.790  39.019  1.00  1.69              
ATOM   1381  OE1 GLU A  91      64.255  51.224  39.718  1.00  1.69              
ATOM   1382  OE2 GLU A  91      63.582  52.909  38.506  1.00  1.69              
ATOM   1383  C   GLU A  91      61.165  51.521  42.641  1.00  1.69              
ATOM   1384  O   GLU A  91      60.595  50.876  43.520  1.00  1.69              
ATOM   1385  N   PRO A  92      61.662  52.739  42.911  1.00  1.37              
ATOM   1386  CD  PRO A  92      62.387  53.596  41.993  1.00  1.37              
ATOM   1387  HD1 PRO A  92      61.726  54.010  41.232  1.00  1.37              
ATOM   1388  HD2 PRO A  92      63.211  53.058  41.527  1.00  1.37              
ATOM   1389  CG  PRO A  92      62.950  54.717  42.835  1.00  1.37              
ATOM   1390  HG1 PRO A  92      62.335  55.609  42.717  1.00  1.37              
ATOM   1391  HG2 PRO A  92      63.983  54.875  42.550  1.00  1.37              
ATOM   1392  CB  PRO A  92      62.916  54.241  44.273  1.00  1.37              
ATOM   1393  HB1 PRO A  92      62.697  55.061  44.957  1.00  1.37              
ATOM   1394  HB2 PRO A  92      63.872  53.774  44.504  1.00  1.37              
ATOM   1395  CA  PRO A  92      61.857  53.156  44.294  1.00  1.37              
ATOM   1396  HA  PRO A  92      62.276  52.310  44.841  1.00  1.37              
ATOM   1397  C   PRO A  92      60.581  53.555  45.040  1.00  1.37              
ATOM   1398  O   PRO A  92      60.504  53.396  46.268  1.00  1.37              
ATOM   1399  N   MET A  93      59.563  54.034  44.316  1.00  1.39              
ATOM   1400  H   MET A  93      59.614  53.975  43.305  1.00  1.39              
ATOM   1401  CA  MET A  93      58.259  54.272  44.931  1.00  1.39              
ATOM   1402  HA  MET A  93      58.405  54.915  45.800  1.00  1.39              
ATOM   1403  CB  MET A  93      57.323  54.990  43.949  1.00  1.39              
ATOM   1404  HB1 MET A  93      57.021  54.312  43.152  1.00  1.39              
ATOM   1405  HB2 MET A  93      57.858  55.830  43.508  1.00  1.39              
ATOM   1406  CG  MET A  93      56.077  55.522  44.673  1.00  1.39              
ATOM   1407  HG1 MET A  93      56.402  56.209  45.454  1.00  1.39              
ATOM   1408  HG2 MET A  93      55.573  54.683  45.155  1.00  1.39              
ATOM   1409  SD  MET A  93      54.844  56.376  43.648  1.00  1.39              
ATOM   1410  CE  MET A  93      55.850  57.657  42.850  1.00  1.39              
ATOM   1411  HE1 MET A  93      55.198  58.331  42.296  1.00  1.39              
ATOM   1412  HE2 MET A  93      56.400  58.220  43.605  1.00  1.39              
ATOM   1413  HE3 MET A  93      56.549  57.192  42.154  1.00  1.39              
ATOM   1414  C   MET A  93      57.662  52.949  45.438  1.00  1.39              
ATOM   1415  O   MET A  93      57.173  52.847  46.571  1.00  1.39              
ATOM   1416  N   GLU A  94      57.816  51.921  44.608  1.00  1.37              
ATOM   1417  H   GLU A  94      58.258  52.111  43.706  1.00  1.37              
ATOM   1418  CA  GLU A  94      57.398  50.544  44.820  1.00  1.37              
ATOM   1419  HA  GLU A  94      56.348  50.539  45.095  1.00  1.37              
ATOM   1420  CB  GLU A  94      57.513  49.734  43.511  1.00  1.37              
ATOM   1421  HB1 GLU A  94      57.140  48.729  43.713  1.00  1.37              
ATOM   1422  HB2 GLU A  94      58.552  49.619  43.220  1.00  1.37              
ATOM   1423  CG  GLU A  94      56.714  50.283  42.308  1.00  1.37              
ATOM   1424  HG1 GLU A  94      55.657  50.292  42.585  1.00  1.37              
ATOM   1425  HG2 GLU A  94      56.829  49.580  41.479  1.00  1.37              
ATOM   1426  CD  GLU A  94      57.130  51.687  41.820  1.00  1.37              
ATOM   1427  OE1 GLU A  94      56.224  52.465  41.464  1.00  1.37              
ATOM   1428  OE2 GLU A  94      58.336  52.026  41.881  1.00  1.37              
ATOM   1429  C   GLU A  94      58.193  49.871  45.955  1.00  1.37              
ATOM   1430  O   GLU A  94      57.633  49.065  46.690  1.00  1.37              
ATOM   1431  N   GLN A  95      59.463  50.231  46.171  1.00  1.20              
ATOM   1432  H   GLN A  95      59.902  50.807  45.458  1.00  1.20              
ATOM   1433  CA  GLN A  95      60.237  49.847  47.359  1.00  1.20              
ATOM   1434  HA  GLN A  95      60.212  48.762  47.449  1.00  1.20              
ATOM   1435  CB  GLN A  95      61.713  50.304  47.200  1.00  1.20              
ATOM   1436  HB1 GLN A  95      62.204  50.250  48.170  1.00  1.20              
ATOM   1437  HB2 GLN A  95      61.753  51.342  46.885  1.00  1.20              
ATOM   1438  CG  GLN A  95      62.512  49.446  46.206  1.00  1.20              
ATOM   1439  HG1 GLN A  95      62.106  49.585  45.206  1.00  1.20              
ATOM   1440  HG2 GLN A  95      62.365  48.405  46.480  1.00  1.20              
ATOM   1441  CD  GLN A  95      64.026  49.713  46.163  1.00  1.20              
ATOM   1442  OE1 GLN A  95      64.615  50.419  46.976  1.00  1.20              
ATOM   1443  NE2 GLN A  95      64.732  49.122  45.222  1.00  1.20              
ATOM   1444 1HE2 GLN A  95      64.234  48.515  44.571  1.00  1.20              
ATOM   1445 2HE2 GLN A  95      65.733  49.148  45.256  1.00  1.20              
ATOM   1446  C   GLN A  95      59.648  50.419  48.661  1.00  1.20              
ATOM   1447  O   GLN A  95      59.362  49.678  49.621  1.00  1.20              
ATOM   1448  N   PHE A  96      59.446  51.744  48.692  1.00  1.12              
ATOM   1449  H   PHE A  96      59.667  52.299  47.869  1.00  1.12              
ATOM   1450  CA  PHE A  96      58.901  52.406  49.885  1.00  1.12              
ATOM   1451  HA  PHE A  96      59.598  52.266  50.710  1.00  1.12              
ATOM   1452  CB  PHE A  96      58.796  53.912  49.592  1.00  1.12              
ATOM   1453  HB1 PHE A  96      58.148  54.064  48.728  1.00  1.12              
ATOM   1454  HB2 PHE A  96      59.782  54.284  49.316  1.00  1.12              
ATOM   1455  CG  PHE A  96      58.273  54.747  50.744  1.00  1.12              
ATOM   1456  CD1 PHE A  96      59.156  55.250  51.719  1.00  1.12              
ATOM   1457  HD1 PHE A  96      60.211  55.029  51.656  1.00  1.12              
ATOM   1458  CE1 PHE A  96      58.664  56.032  52.780  1.00  1.12              
ATOM   1459  HE1 PHE A  96      59.346  56.420  53.529  1.00  1.12              
ATOM   1460  CZ  PHE A  96      57.287  56.298  52.879  1.00  1.12              
ATOM   1461  HZ  PHE A  96      56.909  56.872  53.713  1.00  1.12              
ATOM   1462  CE2 PHE A  96      56.403  55.793  51.909  1.00  1.12              
ATOM   1463  HE2 PHE A  96      55.341  55.974  51.993  1.00  1.12              
ATOM   1464  CD2 PHE A  96      56.898  55.025  50.841  1.00  1.12              
ATOM   1465  HD2 PHE A  96      56.219  54.628  50.097  1.00  1.12              
ATOM   1466  C   PHE A  96      57.560  51.800  50.310  1.00  1.12              
ATOM   1467  O   PHE A  96      57.403  51.364  51.465  1.00  1.12              
ATOM   1468  N   ILE A  97      56.625  51.691  49.355  1.00  1.26              
ATOM   1469  H   ILE A  97      56.823  52.009  48.410  1.00  1.26              
ATOM   1470  CA  ILE A  97      55.335  51.060  49.654  1.00  1.26              
ATOM   1471  HA  ILE A  97      54.975  51.511  50.579  1.00  1.26              
ATOM   1472  CB  ILE A  97      54.247  51.357  48.596  1.00  1.26              
ATOM   1473  HB  ILE A  97      53.308  50.946  48.973  1.00  1.26              
ATOM   1474  CG2 ILE A  97      54.049  52.880  48.455  1.00  1.26              
ATOM   1475 1HG2 ILE A  97      53.150  53.083  47.873  1.00  1.26              
ATOM   1476 2HG2 ILE A  97      53.927  53.332  49.439  1.00  1.26              
ATOM   1477 3HG2 ILE A  97      54.905  53.331  47.953  1.00  1.26              
ATOM   1478  CG1 ILE A  97      54.548  50.660  47.256  1.00  1.26              
ATOM   1479 1HG1 ILE A  97      54.530  49.580  47.402  1.00  1.26              
ATOM   1480 2HG1 ILE A  97      55.547  50.939  46.949  1.00  1.26              
ATOM   1481  CD1 ILE A  97      53.573  50.984  46.117  1.00  1.26              
ATOM   1482  HD1 ILE A  97      53.807  50.359  45.255  1.00  1.26              
ATOM   1483  HD2 ILE A  97      52.550  50.783  46.436  1.00  1.26              
ATOM   1484  HD3 ILE A  97      53.669  52.029  45.820  1.00  1.26              
ATOM   1485  C   ILE A  97      55.445  49.570  49.943  1.00  1.26              
ATOM   1486  O   ILE A  97      54.664  49.102  50.750  1.00  1.26              
ATOM   1487  N   ALA A  98      56.411  48.828  49.395  1.00  1.38              
ATOM   1488  H   ALA A  98      56.974  49.212  48.646  1.00  1.38              
ATOM   1489  CA  ALA A  98      56.616  47.429  49.767  1.00  1.38              
ATOM   1490  HA  ALA A  98      55.684  46.892  49.579  1.00  1.38              
ATOM   1491  CB  ALA A  98      57.693  46.805  48.875  1.00  1.38              
ATOM   1492  HB1 ALA A  98      57.870  45.780  49.189  1.00  1.38              
ATOM   1493  HB2 ALA A  98      57.352  46.797  47.840  1.00  1.38              
ATOM   1494  HB3 ALA A  98      58.616  47.371  48.952  1.00  1.38              
ATOM   1495  C   ALA A  98      56.927  47.238  51.258  1.00  1.38              
ATOM   1496  O   ALA A  98      56.346  46.356  51.892  1.00  1.38              
ATOM   1497  N   GLN A  99      57.816  48.052  51.846  1.00  1.22              
ATOM   1498  H   GLN A  99      58.267  48.783  51.306  1.00  1.22              
ATOM   1499  CA  GLN A  99      58.071  47.888  53.296  1.00  1.22              
ATOM   1500  HA  GLN A  99      58.131  46.821  53.516  1.00  1.22              
ATOM   1501  CB  GLN A  99      59.433  48.493  53.653  1.00  1.22              
ATOM   1502  HB1 GLN A  99      59.584  48.334  54.717  1.00  1.22              
ATOM   1503  HB2 GLN A  99      59.437  49.561  53.429  1.00  1.22              
ATOM   1504  CG  GLN A  99      60.615  47.825  52.937  1.00  1.22              
ATOM   1505  HG1 GLN A  99      60.545  48.026  51.870  1.00  1.22              
ATOM   1506  HG2 GLN A  99      60.549  46.750  53.094  1.00  1.22              
ATOM   1507  CD  GLN A  99      61.971  48.311  53.454  1.00  1.22              
ATOM   1508  OE1 GLN A  99      62.133  48.842  54.542  1.00  1.22              
ATOM   1509  NE2 GLN A  99      63.043  48.150  52.713  1.00  1.22              
ATOM   1510 1HE2 GLN A  99      62.986  47.686  51.818  1.00  1.22              
ATOM   1511 2HE2 GLN A  99      63.911  48.421  53.127  1.00  1.22              
ATOM   1512  C   GLN A  99      56.939  48.449  54.181  1.00  1.22              
ATOM   1513  O   GLN A  99      56.598  47.855  55.218  1.00  1.22              
ATOM   1514  N   VAL A 100      56.323  49.563  53.759  1.00  1.24              
ATOM   1515  H   VAL A 100      56.623  50.019  52.904  1.00  1.24              
ATOM   1516  CA  VAL A 100      55.134  50.065  54.470  1.00  1.24              
ATOM   1517  HA  VAL A 100      55.404  50.268  55.506  1.00  1.24              
ATOM   1518  CB  VAL A 100      54.630  51.380  53.837  1.00  1.24              
ATOM   1519  HB  VAL A 100      54.537  51.242  52.761  1.00  1.24              
ATOM   1520  CG1 VAL A 100      53.267  51.831  54.377  1.00  1.24              
ATOM   1521 1HG1 VAL A 100      53.004  52.802  53.962  1.00  1.24              
ATOM   1522 2HG1 VAL A 100      52.492  51.121  54.084  1.00  1.24              
ATOM   1523 3HG1 VAL A 100      53.294  51.895  55.464  1.00  1.24              
ATOM   1524  CG2 VAL A 100      55.615  52.526  54.105  1.00  1.24              
ATOM   1525 1HG2 VAL A 100      55.284  53.426  53.588  1.00  1.24              
ATOM   1526 2HG2 VAL A 100      55.681  52.722  55.175  1.00  1.24              
ATOM   1527 3HG2 VAL A 100      56.607  52.267  53.740  1.00  1.24              
ATOM   1528  C   VAL A 100      54.016  49.003  54.514  1.00  1.24              
ATOM   1529  O   VAL A 100      53.478  48.730  55.583  1.00  1.24              
ATOM   1530  N   ASP A 101      53.715  48.352  53.390  1.00  1.51              
ATOM   1531  H   ASP A 101      54.178  48.616  52.527  1.00  1.51              
ATOM   1532  CA  ASP A 101      52.712  47.287  53.293  1.00  1.51              
ATOM   1533  HA  ASP A 101      51.777  47.662  53.713  1.00  1.51              
ATOM   1534  CB  ASP A 101      52.445  46.958  51.813  1.00  1.51              
ATOM   1535  HB1 ASP A 101      53.253  46.335  51.423  1.00  1.51              
ATOM   1536  HB2 ASP A 101      52.434  47.887  51.242  1.00  1.51              
ATOM   1537  CG  ASP A 101      51.087  46.278  51.592  1.00  1.51              
ATOM   1538  OD1 ASP A 101      50.073  47.013  51.648  1.00  1.51              
ATOM   1539  OD2 ASP A 101      51.079  45.060  51.307  1.00  1.51              
ATOM   1540  C   ASP A 101      53.095  46.032  54.101  1.00  1.51              
ATOM   1541  O   ASP A 101      52.275  45.474  54.832  1.00  1.51              
ATOM   1542  N   LEU A 102      54.385  45.676  54.102  1.00  1.42              
ATOM   1543  H   LEU A 102      55.007  46.142  53.452  1.00  1.42              
ATOM   1544  CA  LEU A 102      54.945  44.657  54.998  1.00  1.42              
ATOM   1545  HA  LEU A 102      54.453  43.712  54.765  1.00  1.42              
ATOM   1546  CB  LEU A 102      56.447  44.521  54.681  1.00  1.42              
ATOM   1547  HB1 LEU A 102      56.920  45.478  54.865  1.00  1.42              
ATOM   1548  HB2 LEU A 102      56.544  44.303  53.619  1.00  1.42              
ATOM   1549  CG  LEU A 102      57.243  43.468  55.472  1.00  1.42              
ATOM   1550  HG  LEU A 102      57.193  43.691  56.537  1.00  1.42              
ATOM   1551  CD1 LEU A 102      56.724  42.051  55.229  1.00  1.42              
ATOM   1552 1HD1 LEU A 102      57.351  41.340  55.764  1.00  1.42              
ATOM   1553 2HD1 LEU A 102      55.706  41.958  55.605  1.00  1.42              
ATOM   1554 3HD1 LEU A 102      56.746  41.821  54.165  1.00  1.42              
ATOM   1555  CD2 LEU A 102      58.712  43.532  55.050  1.00  1.42              
ATOM   1556 1HD2 LEU A 102      59.290  42.786  55.598  1.00  1.42              
ATOM   1557 2HD2 LEU A 102      58.799  43.322  53.987  1.00  1.42              
ATOM   1558 3HD2 LEU A 102      59.117  44.520  55.261  1.00  1.42              
ATOM   1559  C   LEU A 102      54.701  44.930  56.495  1.00  1.42              
ATOM   1560  O   LEU A 102      54.677  43.983  57.283  1.00  1.42              
ATOM   1561  N   CYS A 103      54.479  46.182  56.906  1.00  1.59              
ATOM   1562  H   CYS A 103      54.442  46.920  56.213  1.00  1.59              
ATOM   1563  CA  CYS A 103      54.146  46.531  58.302  1.00  1.59              
ATOM   1564  HA  CYS A 103      54.800  45.939  58.944  1.00  1.59              
ATOM   1565  CB  CYS A 103      54.551  48.012  58.496  1.00  1.59              
ATOM   1566  HB1 CYS A 103      53.744  48.580  58.958  1.00  1.59              
ATOM   1567  HB2 CYS A 103      54.725  48.459  57.523  1.00  1.59              
ATOM   1568  SG  CYS A 103      56.063  48.298  59.442  1.00  1.59              
ATOM   1569  C   CYS A 103      52.700  46.216  58.800  1.00  1.59              
ATOM   1570  O   CYS A 103      52.092  47.013  59.516  1.00  1.59              
ATOM   1571  N   ALA A 104      52.162  45.031  58.485  1.00  2.14              
ATOM   1572  H   ALA A 104      52.736  44.428  57.908  1.00  2.14              
ATOM   1573  CA  ALA A 104      50.812  44.526  58.820  1.00  2.14              
ATOM   1574  HA  ALA A 104      50.097  45.209  58.358  1.00  2.14              
ATOM   1575  CB  ALA A 104      50.666  43.165  58.124  1.00  2.14              
ATOM   1576  HB1 ALA A 104      49.645  42.800  58.235  1.00  2.14              
ATOM   1577  HB2 ALA A 104      50.885  43.268  57.060  1.00  2.14              
ATOM   1578  HB3 ALA A 104      51.355  42.446  58.569  1.00  2.14              
ATOM   1579  C   ALA A 104      50.415  44.455  60.332  1.00  2.14              
ATOM   1580  O   ALA A 104      49.416  43.821  60.671  1.00  2.14              
ATOM   1581  N   ASP A 105      51.165  45.073  61.253  1.00  1.88              
ATOM   1582  H   ASP A 105      51.930  45.633  60.904  1.00  1.88              
ATOM   1583  CA  ASP A 105      50.776  45.279  62.662  1.00  1.88              
ATOM   1584  HA  ASP A 105      50.486  44.327  63.108  1.00  1.88              
ATOM   1585  CB  ASP A 105      52.008  45.841  63.416  1.00  1.88              
ATOM   1586  HB1 ASP A 105      52.306  46.779  62.943  1.00  1.88              
ATOM   1587  HB2 ASP A 105      52.835  45.142  63.276  1.00  1.88              
ATOM   1588  CG  ASP A 105      51.849  46.103  64.934  1.00  1.88              
ATOM   1589  OD1 ASP A 105      51.121  47.043  65.340  1.00  1.88              
ATOM   1590  OD2 ASP A 105      52.572  45.450  65.717  1.00  1.88              
ATOM   1591  C   ASP A 105      49.594  46.260  62.816  1.00  1.88              
ATOM   1592  O   ASP A 105      48.687  46.079  63.629  1.00  1.88              
ATOM   1593  N   CYS A 106      49.630  47.321  62.008  1.00  1.80              
ATOM   1594  H   CYS A 106      50.391  47.366  61.346  1.00  1.80              
ATOM   1595  CA  CYS A 106      48.745  48.473  62.086  1.00  1.80              
ATOM   1596  HA  CYS A 106      48.848  48.921  63.074  1.00  1.80              
ATOM   1597  CB  CYS A 106      49.211  49.490  61.036  1.00  1.80              
ATOM   1598  HB1 CYS A 106      48.570  50.367  61.108  1.00  1.80              
ATOM   1599  HB2 CYS A 106      49.067  49.047  60.049  1.00  1.80              
ATOM   1600  SG  CYS A 106      50.934  50.045  61.151  1.00  1.80              
ATOM   1601  C   CYS A 106      47.273  48.123  61.863  1.00  1.80              
ATOM   1602  O   CYS A 106      46.870  47.696  60.779  1.00  1.80              
ATOM   1603  N   THR A 107      46.447  48.407  62.865  1.00  1.97              
ATOM   1604  H   THR A 107      46.834  48.765  63.725  1.00  1.97              
ATOM   1605  CA  THR A 107      44.989  48.380  62.738  1.00  1.97              
ATOM   1606  HA  THR A 107      44.693  47.359  62.500  1.00  1.97              
ATOM   1607  CB  THR A 107      44.337  48.765  64.085  1.00  1.97              
ATOM   1608  HB  THR A 107      43.256  48.795  63.966  1.00  1.97              
ATOM   1609  CG2 THR A 107      44.660  47.744  65.176  1.00  1.97              
ATOM   1610 1HG2 THR A 107      44.111  47.990  66.085  1.00  1.97              
ATOM   1611 2HG2 THR A 107      44.367  46.747  64.847  1.00  1.97              
ATOM   1612 3HG2 THR A 107      45.729  47.742  65.397  1.00  1.97              
ATOM   1613  OG1 THR A 107      44.798  50.012  64.566  1.00  1.97              
ATOM   1614  HG1 THR A 107      44.522  50.098  65.489  1.00  1.97              
ATOM   1615  C   THR A 107      44.523  49.278  61.588  1.00  1.97              
ATOM   1616  O   THR A 107      45.055  50.373  61.378  1.00  1.97              
ATOM   1617  N   THR A 108      43.445  48.892  60.889  1.00  2.06              
ATOM   1618  H   THR A 108      43.079  47.968  61.052  1.00  2.06              
ATOM   1619  CA  THR A 108      42.553  49.918  60.304  1.00  2.06              
ATOM   1620  HA  THR A 108      43.127  50.482  59.571  1.00  2.06              
ATOM   1621  CB  THR A 108      41.354  49.304  59.568  1.00  2.06              
ATOM   1622  HB  THR A 108      41.726  48.577  58.844  1.00  2.06              
ATOM   1623  CG2 THR A 108      40.347  48.610  60.485  1.00  2.06              
ATOM   1624 1HG2 THR A 108      39.551  48.166  59.888  1.00  2.06              
ATOM   1625 2HG2 THR A 108      40.840  47.818  61.048  1.00  2.06              
ATOM   1626 3HG2 THR A 108      39.911  49.325  61.184  1.00  2.06              
ATOM   1627  OG1 THR A 108      40.676  50.322  58.866  1.00  2.06              
ATOM   1628  HG1 THR A 108      39.974  49.901  58.359  1.00  2.06              
ATOM   1629  C   THR A 108      42.127  50.892  61.414  1.00  2.06              
ATOM   1630  O   THR A 108      42.340  50.620  62.581  1.00  2.06              
ATOM   1631  N   GLY A 109      41.573  52.066  61.163  1.00  1.88              
ATOM   1632  H   GLY A 109      41.296  52.299  60.223  1.00  1.88              
ATOM   1633  CA  GLY A 109      41.369  52.998  62.284  1.00  1.88              
ATOM   1634  HA1 GLY A 109      40.916  52.484  63.133  1.00  1.88              
ATOM   1635  HA2 GLY A 109      40.678  53.782  61.976  1.00  1.88              
ATOM   1636  C   GLY A 109      42.672  53.660  62.760  1.00  1.88              
ATOM   1637  O   GLY A 109      42.739  54.877  62.628  1.00  1.88              
ATOM   1638  N   CYS A 110      43.739  52.939  63.155  1.00  1.53              
ATOM   1639  H   CYS A 110      43.647  51.934  63.275  1.00  1.53              
ATOM   1640  CA  CYS A 110      45.063  53.562  63.275  1.00  1.53              
ATOM   1641  HA  CYS A 110      44.955  54.442  63.912  1.00  1.53              
ATOM   1642  CB  CYS A 110      46.167  52.706  63.907  1.00  1.53              
ATOM   1643  HB1 CYS A 110      46.275  51.764  63.367  1.00  1.53              
ATOM   1644  HB2 CYS A 110      45.879  52.501  64.932  1.00  1.53              
ATOM   1645  SG  CYS A 110      47.744  53.644  63.827  1.00  1.53              
ATOM   1646  C   CYS A 110      45.578  54.045  61.929  1.00  1.53              
ATOM   1647  O   CYS A 110      45.913  55.213  61.829  1.00  1.53              
ATOM   1648  N   LEU A 111      45.605  53.222  60.878  1.00  1.39              
ATOM   1649  H   LEU A 111      45.384  52.239  61.027  1.00  1.39              
ATOM   1650  CA  LEU A 111      46.089  53.664  59.567  1.00  1.39              
ATOM   1651  HA  LEU A 111      47.146  53.925  59.641  1.00  1.39              
ATOM   1652  CB  LEU A 111      45.904  52.530  58.541  1.00  1.39              
ATOM   1653  HB1 LEU A 111      46.001  52.937  57.533  1.00  1.39              
ATOM   1654  HB2 LEU A 111      44.895  52.129  58.642  1.00  1.39              
ATOM   1655  CG  LEU A 111      46.920  51.383  58.700  1.00  1.39              
ATOM   1656  HG  LEU A 111      47.007  51.121  59.751  1.00  1.39              
ATOM   1657  CD1 LEU A 111      46.446  50.150  57.934  1.00  1.39              
ATOM   1658 1HD1 LEU A 111      47.171  49.343  58.059  1.00  1.39              
ATOM   1659 2HD1 LEU A 111      45.494  49.809  58.338  1.00  1.39              
ATOM   1660 3HD1 LEU A 111      46.341  50.375  56.873  1.00  1.39              
ATOM   1661  CD2 LEU A 111      48.297  51.777  58.166  1.00  1.39              
ATOM   1662 1HD2 LEU A 111      48.985  50.939  58.268  1.00  1.39              
ATOM   1663 2HD2 LEU A 111      48.234  52.054  57.114  1.00  1.39              
ATOM   1664 3HD2 LEU A 111      48.699  52.619  58.729  1.00  1.39              
ATOM   1665  C   LEU A 111      45.341  54.942  59.134  1.00  1.39              
ATOM   1666  O   LEU A 111      45.932  55.991  58.823  1.00  1.39              
ATOM   1667  N   LYS A 112      44.001  54.894  59.255  1.00  1.46              
ATOM   1668  H   LYS A 112      43.573  54.047  59.603  1.00  1.46              
ATOM   1669  CA  LYS A 112      43.190  56.065  58.861  1.00  1.46              
ATOM   1670  HA  LYS A 112      43.502  56.365  57.858  1.00  1.46              
ATOM   1671  CB  LYS A 112      41.702  55.667  58.828  1.00  1.46              
ATOM   1672  HB1 LYS A 112      41.321  55.652  59.851  1.00  1.46              
ATOM   1673  HB2 LYS A 112      41.602  54.657  58.424  1.00  1.46              
ATOM   1674  CG  LYS A 112      40.872  56.614  57.937  1.00  1.46              
ATOM   1675  HG1 LYS A 112      40.775  56.155  56.953  1.00  1.46              
ATOM   1676  HG2 LYS A 112      41.392  57.558  57.785  1.00  1.46              
ATOM   1677  CD  LYS A 112      39.462  56.919  58.471  1.00  1.46              
ATOM   1678  HD1 LYS A 112      38.901  55.985  58.543  1.00  1.46              
ATOM   1679  HD2 LYS A 112      38.955  57.550  57.739  1.00  1.46              
ATOM   1680  CE  LYS A 112      39.425  57.627  59.837  1.00  1.46              
ATOM   1681  HE1 LYS A 112      39.760  56.933  60.613  1.00  1.46              
ATOM   1682  HE2 LYS A 112      38.384  57.885  60.056  1.00  1.46              
ATOM   1683  NZ  LYS A 112      40.255  58.855  59.866  1.00  1.46              
ATOM   1684  HZ1 LYS A 112      40.105  59.395  60.706  1.00  1.46              
ATOM   1685  HZ2 LYS A 112      41.248  58.644  59.791  1.00  1.46              
ATOM   1686  HZ3 LYS A 112      40.072  59.456  59.060  1.00  1.46              
ATOM   1687  C   LYS A 112      43.403  57.288  59.778  1.00  1.46              
ATOM   1688  O   LYS A 112      43.115  58.435  59.413  1.00  1.46              
ATOM   1689  N   GLY A 113      43.840  57.041  61.003  1.00  1.45              
ATOM   1690  H   GLY A 113      44.027  56.075  61.240  1.00  1.45              
ATOM   1691  CA  GLY A 113      43.989  57.999  62.087  1.00  1.45              
ATOM   1692  HA1 GLY A 113      43.896  57.465  63.034  1.00  1.45              
ATOM   1693  HA2 GLY A 113      43.204  58.753  62.037  1.00  1.45              
ATOM   1694  C   GLY A 113      45.340  58.698  62.080  1.00  1.45              
ATOM   1695  O   GLY A 113      45.393  59.867  62.428  1.00  1.45              
ATOM   1696  N   LEU A 114      46.390  58.034  61.593  1.00  1.25              
ATOM   1697  H   LEU A 114      46.265  57.041  61.415  1.00  1.25              
ATOM   1698  CA  LEU A 114      47.636  58.628  61.138  1.00  1.25              
ATOM   1699  HA  LEU A 114      48.009  59.289  61.917  1.00  1.25              
ATOM   1700  CB  LEU A 114      48.677  57.535  60.852  1.00  1.25              
ATOM   1701  HB1 LEU A 114      49.422  57.915  60.153  1.00  1.25              
ATOM   1702  HB2 LEU A 114      48.181  56.686  60.378  1.00  1.25              
ATOM   1703  CG  LEU A 114      49.397  57.080  62.131  1.00  1.25              
ATOM   1704  HG  LEU A 114      48.664  56.883  62.915  1.00  1.25              
ATOM   1705  CD1 LEU A 114      50.155  55.789  61.841  1.00  1.25              
ATOM   1706 1HD1 LEU A 114      50.565  55.386  62.762  1.00  1.25              
ATOM   1707 2HD1 LEU A 114      49.472  55.045  61.430  1.00  1.25              
ATOM   1708 3HD1 LEU A 114      50.956  55.962  61.123  1.00  1.25              
ATOM   1709  CD2 LEU A 114      50.392  58.141  62.626  1.00  1.25              
ATOM   1710 1HD2 LEU A 114      50.860  57.802  63.545  1.00  1.25              
ATOM   1711 2HD2 LEU A 114      51.163  58.313  61.875  1.00  1.25              
ATOM   1712 3HD2 LEU A 114      49.887  59.079  62.840  1.00  1.25              
ATOM   1713  C   LEU A 114      47.381  59.504  59.914  1.00  1.25              
ATOM   1714  O   LEU A 114      47.676  60.693  59.951  1.00  1.25              
ATOM   1715  N   ALA A 115      46.737  58.996  58.859  1.00  1.52              
ATOM   1716  H   ALA A 115      46.511  58.005  58.833  1.00  1.52              
ATOM   1717  CA  ALA A 115      46.503  59.847  57.677  1.00  1.52              
ATOM   1718  HA  ALA A 115      47.459  60.248  57.339  1.00  1.52              
ATOM   1719  CB  ALA A 115      45.933  58.932  56.584  1.00  1.52              
ATOM   1720  HB1 ALA A 115      45.819  59.490  55.655  1.00  1.52              
ATOM   1721  HB2 ALA A 115      46.601  58.088  56.410  1.00  1.52              
ATOM   1722  HB3 ALA A 115      44.958  58.551  56.888  1.00  1.52              
ATOM   1723  C   ALA A 115      45.543  61.026  57.883  1.00  1.52              
ATOM   1724  O   ALA A 115      45.508  61.943  57.060  1.00  1.52              
ATOM   1725  N   ASN A 116      44.746  61.011  58.956  1.00  1.54              
ATOM   1726  H   ASN A 116      44.758  60.191  59.545  1.00  1.54              
ATOM   1727  CA  ASN A 116      43.908  62.149  59.347  1.00  1.54              
ATOM   1728  HA  ASN A 116      44.070  62.972  58.650  1.00  1.54              
ATOM   1729  CB  ASN A 116      42.421  61.767  59.258  1.00  1.54              
ATOM   1730  HB1 ASN A 116      41.825  62.656  59.465  1.00  1.54              
ATOM   1731  HB2 ASN A 116      42.209  61.031  60.030  1.00  1.54              
ATOM   1732  CG  ASN A 116      41.944  61.210  57.920  1.00  1.54              
ATOM   1733  OD1 ASN A 116      40.922  60.543  57.873  1.00  1.54              
ATOM   1734  ND2 ASN A 116      42.619  61.431  56.816  1.00  1.54              
ATOM   1735 1HD2 ASN A 116      43.519  61.898  56.833  1.00  1.54              
ATOM   1736 2HD2 ASN A 116      42.251  61.040  55.968  1.00  1.54              
ATOM   1737  C   ASN A 116      44.319  62.717  60.719  1.00  1.54              
ATOM   1738  O   ASN A 116      43.508  63.355  61.388  1.00  1.54              
ATOM   1739  N   VAL A 117      45.573  62.503  61.140  1.00  1.64              
ATOM   1740  H   VAL A 117      46.166  61.866  60.618  1.00  1.64              
ATOM   1741  CA  VAL A 117      46.081  62.952  62.450  1.00  1.64              
ATOM   1742  HA  VAL A 117      45.409  62.559  63.212  1.00  1.64              
ATOM   1743  CB  VAL A 117      47.492  62.365  62.725  1.00  1.64              
ATOM   1744  HB  VAL A 117      47.472  61.320  62.440  1.00  1.64              
ATOM   1745  CG1 VAL A 117      48.616  63.036  61.929  1.00  1.64              
ATOM   1746 1HG1 VAL A 117      49.525  62.443  62.022  1.00  1.64              
ATOM   1747 2HG1 VAL A 117      48.355  63.101  60.872  1.00  1.64              
ATOM   1748 3HG1 VAL A 117      48.816  64.033  62.317  1.00  1.64              
ATOM   1749  CG2 VAL A 117      47.865  62.386  64.211  1.00  1.64              
ATOM   1750 1HG2 VAL A 117      48.818  61.877  64.360  1.00  1.64              
ATOM   1751 2HG2 VAL A 117      47.959  63.410  64.572  1.00  1.64              
ATOM   1752 3HG2 VAL A 117      47.102  61.859  64.783  1.00  1.64              
ATOM   1753  C   VAL A 117      46.096  64.478  62.589  1.00  1.64              
ATOM   1754  O   VAL A 117      46.108  65.018  63.696  1.00  1.64              
ATOM   1755  N   LYS A 118      46.049  65.164  61.439  1.00  1.80              
ATOM   1756  H   LYS A 118      46.077  64.572  60.627  1.00  1.80              
ATOM   1757  CA  LYS A 118      46.135  66.613  61.200  1.00  1.80              
ATOM   1758  HA  LYS A 118      45.761  66.813  60.196  1.00  1.80              
ATOM   1759  CB  LYS A 118      45.260  67.419  62.202  1.00  1.80              
ATOM   1760  HB1 LYS A 118      45.238  68.463  61.883  1.00  1.80              
ATOM   1761  HB2 LYS A 118      45.747  67.406  63.175  1.00  1.80              
ATOM   1762  CG  LYS A 118      43.796  66.961  62.346  1.00  1.80              
ATOM   1763  HG1 LYS A 118      43.721  65.879  62.439  1.00  1.80              
ATOM   1764  HG2 LYS A 118      43.261  67.254  61.441  1.00  1.80              
ATOM   1765  CD  LYS A 118      43.104  67.605  63.564  1.00  1.80              
ATOM   1766  HD1 LYS A 118      42.052  67.745  63.308  1.00  1.80              
ATOM   1767  HD2 LYS A 118      43.524  68.594  63.759  1.00  1.80              
ATOM   1768  CE  LYS A 118      43.145  66.751  64.846  1.00  1.80              
ATOM   1769  HE1 LYS A 118      42.680  65.785  64.633  1.00  1.80              
ATOM   1770  HE2 LYS A 118      42.536  67.250  65.607  1.00  1.80              
ATOM   1771  NZ  LYS A 118      44.512  66.539  65.379  1.00  1.80              
ATOM   1772  HZ1 LYS A 118      44.489  66.046  66.273  1.00  1.80              
ATOM   1773  HZ2 LYS A 118      45.071  65.956  64.757  1.00  1.80              
ATOM   1774  HZ3 LYS A 118      45.001  67.408  65.535  1.00  1.80              
ATOM   1775  C   LYS A 118      47.604  67.062  61.217  1.00  1.80              
ATOM   1776  O   LYS A 118      48.512  66.252  61.092  1.00  1.80              
ATOM   1777  N   CYS A 119      47.830  68.359  61.410  1.00  1.95              
ATOM   1778  H   CYS A 119      47.026  68.964  61.430  1.00  1.95              
ATOM   1779  CA  CYS A 119      48.939  68.794  62.252  1.00  1.95              
ATOM   1780  HA  CYS A 119      49.648  67.976  62.370  1.00  1.95              
ATOM   1781  CB  CYS A 119      49.658  69.974  61.584  1.00  1.95              
ATOM   1782  HB1 CYS A 119      50.286  70.470  62.326  1.00  1.95              
ATOM   1783  HB2 CYS A 119      48.914  70.692  61.237  1.00  1.95              
ATOM   1784  SG  CYS A 119      50.724  69.494  60.190  1.00  1.95              
ATOM   1785  C   CYS A 119      48.369  69.131  63.631  1.00  1.95              
ATOM   1786  O   CYS A 119      47.289  69.716  63.746  1.00  1.95              
ATOM   1787  N   SER A 120      49.102  68.728  64.658  1.00  1.82              
ATOM   1788  H   SER A 120      49.929  68.175  64.482  1.00  1.82              
ATOM   1789  CA  SER A 120      48.966  69.165  66.047  1.00  1.82              
ATOM   1790  HA  SER A 120      47.970  68.923  66.417  1.00  1.82              
ATOM   1791  CB  SER A 120      49.996  68.378  66.891  1.00  1.82              
ATOM   1792  HB1 SER A 120      49.457  67.657  67.505  1.00  1.82              
ATOM   1793  HB2 SER A 120      50.530  69.069  67.540  1.00  1.82              
ATOM   1794  OG  SER A 120      50.963  67.656  66.144  1.00  1.82              
ATOM   1795  HG  SER A 120      51.576  67.280  66.786  1.00  1.82              
ATOM   1796  C   SER A 120      49.171  70.672  66.208  1.00  1.82              
ATOM   1797  O   SER A 120      49.732  71.322  65.321  1.00  1.82              
ATOM   1798  N   GLU A 121      48.725  71.245  67.323  1.00  1.60              
ATOM   1799  H   GLU A 121      48.380  70.629  68.068  1.00  1.60              
ATOM   1800  CA  GLU A 121      48.889  72.671  67.642  1.00  1.60              
ATOM   1801  HA  GLU A 121      48.520  73.259  66.810  1.00  1.60              
ATOM   1802  CB  GLU A 121      48.057  73.007  68.901  1.00  1.60              
ATOM   1803  HB1 GLU A 121      48.721  73.200  69.744  1.00  1.60              
ATOM   1804  HB2 GLU A 121      47.433  72.153  69.171  1.00  1.60              
ATOM   1805  CG  GLU A 121      47.129  74.219  68.711  1.00  1.60              
ATOM   1806  HG1 GLU A 121      47.747  75.117  68.634  1.00  1.60              
ATOM   1807  HG2 GLU A 121      46.494  74.323  69.592  1.00  1.60              
ATOM   1808  CD  GLU A 121      46.252  74.088  67.455  1.00  1.60              
ATOM   1809  OE1 GLU A 121      46.392  74.932  66.540  1.00  1.60              
ATOM   1810  OE2 GLU A 121      45.581  73.051  67.246  1.00  1.60              
ATOM   1811  C   GLU A 121      50.374  73.050  67.782  1.00  1.60              
ATOM   1812  O   GLU A 121      50.860  74.010  67.168  1.00  1.60              
ATOM   1813  N   LEU A 122      51.141  72.217  68.483  1.00  1.67              
ATOM   1814  H   LEU A 122      50.690  71.432  68.963  1.00  1.67              
ATOM   1815  CA  LEU A 122      52.584  72.375  68.632  1.00  1.67              
ATOM   1816  HA  LEU A 122      52.786  73.397  68.944  1.00  1.67              
ATOM   1817  CB  LEU A 122      53.082  71.413  69.733  1.00  1.67              
ATOM   1818  HB1 LEU A 122      54.137  71.207  69.567  1.00  1.67              
ATOM   1819  HB2 LEU A 122      52.559  70.461  69.639  1.00  1.67              
ATOM   1820  CG  LEU A 122      52.974  71.917  71.188  1.00  1.67              
ATOM   1821  HG  LEU A 122      53.773  72.641  71.355  1.00  1.67              
ATOM   1822  CD1 LEU A 122      51.658  72.603  71.561  1.00  1.67              
ATOM   1823 1HD1 LEU A 122      51.666  72.871  72.615  1.00  1.67              
ATOM   1824 2HD1 LEU A 122      51.515  73.503  70.968  1.00  1.67              
ATOM   1825 3HD1 LEU A 122      50.827  71.921  71.377  1.00  1.67              
ATOM   1826  CD2 LEU A 122      53.179  70.744  72.148  1.00  1.67              
ATOM   1827 1HD2 LEU A 122      54.114  70.233  71.918  1.00  1.67              
ATOM   1828 2HD2 LEU A 122      53.222  71.104  73.174  1.00  1.67              
ATOM   1829 3HD2 LEU A 122      52.355  70.036  72.045  1.00  1.67              
ATOM   1830  C   LEU A 122      53.343  72.145  67.316  1.00  1.67              
ATOM   1831  O   LEU A 122      54.330  72.833  67.034  1.00  1.67              
ATOM   1832  N   LEU A 123      52.871  71.204  66.491  1.00  1.82              
ATOM   1833  H   LEU A 123      52.037  70.714  66.776  1.00  1.82              
ATOM   1834  CA  LEU A 123      53.433  70.935  65.166  1.00  1.82              
ATOM   1835  HA  LEU A 123      54.509  70.810  65.288  1.00  1.82              
ATOM   1836  CB  LEU A 123      52.852  69.622  64.620  1.00  1.82              
ATOM   1837  HB1 LEU A 123      51.779  69.755  64.486  1.00  1.82              
ATOM   1838  HB2 LEU A 123      53.013  68.860  65.379  1.00  1.82              
ATOM   1839  CG  LEU A 123      53.443  69.087  63.303  1.00  1.82              
ATOM   1840  HG  LEU A 123      53.291  69.815  62.506  1.00  1.82              
ATOM   1841  CD1 LEU A 123      54.924  68.725  63.390  1.00  1.82              
ATOM   1842 1HD1 LEU A 123      55.501  69.597  63.684  1.00  1.82              
ATOM   1843 2HD1 LEU A 123      55.070  67.932  64.122  1.00  1.82              
ATOM   1844 3HD1 LEU A 123      55.279  68.369  62.426  1.00  1.82              
ATOM   1845  CD2 LEU A 123      52.737  67.784  62.934  1.00  1.82              
ATOM   1846 1HD2 LEU A 123      53.135  67.388  62.002  1.00  1.82              
ATOM   1847 2HD2 LEU A 123      52.870  67.040  63.721  1.00  1.82              
ATOM   1848 3HD2 LEU A 123      51.678  67.969  62.812  1.00  1.82              
ATOM   1849  C   LEU A 123      53.236  72.120  64.229  1.00  1.82              
ATOM   1850  O   LEU A 123      54.143  72.439  63.478  1.00  1.82              
ATOM   1851  N   LYS A 124      52.094  72.807  64.306  1.00  1.62              
ATOM   1852  H   LYS A 124      51.376  72.445  64.926  1.00  1.62              
ATOM   1853  CA  LYS A 124      51.828  74.066  63.599  1.00  1.62              
ATOM   1854  HA  LYS A 124      52.040  73.922  62.545  1.00  1.62              
ATOM   1855  CB  LYS A 124      50.332  74.408  63.803  1.00  1.62              
ATOM   1856  HB1 LYS A 124      50.184  75.485  63.732  1.00  1.62              
ATOM   1857  HB2 LYS A 124      50.024  74.121  64.806  1.00  1.62              
ATOM   1858  CG  LYS A 124      49.411  73.716  62.780  1.00  1.62              
ATOM   1859  HG1 LYS A 124      49.644  72.654  62.737  1.00  1.62              
ATOM   1860  HG2 LYS A 124      49.606  74.144  61.801  1.00  1.62              
ATOM   1861  CD  LYS A 124      47.916  73.902  63.084  1.00  1.62              
ATOM   1862  HD1 LYS A 124      47.343  73.732  62.172  1.00  1.62              
ATOM   1863  HD2 LYS A 124      47.736  74.924  63.425  1.00  1.62              
ATOM   1864  CE  LYS A 124      47.451  72.903  64.149  1.00  1.62              
ATOM   1865  HE1 LYS A 124      48.126  72.986  65.000  1.00  1.62              
ATOM   1866  HE2 LYS A 124      47.542  71.889  63.757  1.00  1.62              
ATOM   1867  NZ  LYS A 124      46.069  73.159  64.612  1.00  1.62              
ATOM   1868  HZ1 LYS A 124      45.843  72.611  65.447  1.00  1.62              
ATOM   1869  HZ2 LYS A 124      46.028  74.081  65.059  1.00  1.62              
ATOM   1870  HZ3 LYS A 124      45.361  73.075  63.909  1.00  1.62              
ATOM   1871  C   LYS A 124      52.730  75.213  64.059  1.00  1.62              
ATOM   1872  O   LYS A 124      53.306  75.915  63.235  1.00  1.62              
ATOM   1873  N   LYS A 125      52.915  75.375  65.375  1.00  1.63              
ATOM   1874  H   LYS A 125      52.355  74.800  65.994  1.00  1.63              
ATOM   1875  CA  LYS A 125      53.912  76.292  65.976  1.00  1.63              
ATOM   1876  HA  LYS A 125      53.647  77.323  65.736  1.00  1.63              
ATOM   1877  CB  LYS A 125      53.861  76.099  67.523  1.00  1.63              
ATOM   1878  HB1 LYS A 125      53.365  75.152  67.724  1.00  1.63              
ATOM   1879  HB2 LYS A 125      53.211  76.868  67.942  1.00  1.63              
ATOM   1880  CG  LYS A 125      55.192  76.092  68.321  1.00  1.63              
ATOM   1881  HG1 LYS A 125      55.545  77.115  68.452  1.00  1.63              
ATOM   1882  HG2 LYS A 125      55.953  75.534  67.782  1.00  1.63              
ATOM   1883  CD  LYS A 125      55.054  75.401  69.692  1.00  1.63              
ATOM   1884  HD1 LYS A 125      54.632  74.411  69.528  1.00  1.63              
ATOM   1885  HD2 LYS A 125      54.381  75.973  70.332  1.00  1.63              
ATOM   1886  CE  LYS A 125      56.422  75.233  70.375  1.00  1.63              
ATOM   1887  HE1 LYS A 125      56.741  76.190  70.796  1.00  1.63              
ATOM   1888  HE2 LYS A 125      57.157  74.955  69.617  1.00  1.63              
ATOM   1889  NZ  LYS A 125      56.405  74.188  71.433  1.00  1.63              
ATOM   1890  HZ1 LYS A 125      57.350  73.941  71.730  1.00  1.63              
ATOM   1891  HZ2 LYS A 125      55.857  74.436  72.238  1.00  1.63              
ATOM   1892  HZ3 LYS A 125      56.089  73.271  71.109  1.00  1.63              
ATOM   1893  C   LYS A 125      55.322  76.083  65.409  1.00  1.63              
ATOM   1894  O   LYS A 125      56.018  77.054  65.148  1.00  1.63              
ATOM   1895  N   TRP A 126      55.752  74.828  65.249  1.00  1.52              
ATOM   1896  H   TRP A 126      55.146  74.081  65.567  1.00  1.52              
ATOM   1897  CA  TRP A 126      57.135  74.498  64.862  1.00  1.52              
ATOM   1898  HA  TRP A 126      57.817  75.253  65.256  1.00  1.52              
ATOM   1899  CB  TRP A 126      57.496  73.135  65.477  1.00  1.52              
ATOM   1900  HB1 TRP A 126      58.092  72.564  64.769  1.00  1.52              
ATOM   1901  HB2 TRP A 126      56.595  72.547  65.658  1.00  1.52              
ATOM   1902  CG  TRP A 126      58.308  73.203  66.724  1.00  1.52              
ATOM   1903  CD1 TRP A 126      57.833  73.150  67.986  1.00  1.52              
ATOM   1904  HD1 TRP A 126      56.784  73.036  68.242  1.00  1.52              
ATOM   1905  NE1 TRP A 126      58.890  73.173  68.876  1.00  1.52              
ATOM   1906  HE1 TRP A 126      58.783  72.966  69.877  1.00  1.52              
ATOM   1907  CE2 TRP A 126      60.104  73.244  68.216  1.00  1.52              
ATOM   1908  CZ2 TRP A 126      61.440  73.219  68.648  1.00  1.52              
ATOM   1909  HZ2 TRP A 126      61.661  73.181  69.704  1.00  1.52              
ATOM   1910  CH2 TRP A 126      62.467  73.160  67.690  1.00  1.52              
ATOM   1911  HH2 TRP A 126      63.495  73.076  67.997  1.00  1.52              
ATOM   1912  CZ3 TRP A 126      62.159  73.162  66.319  1.00  1.52              
ATOM   1913  HZ3 TRP A 126      62.950  73.094  65.583  1.00  1.52              
ATOM   1914  CE3 TRP A 126      60.817  73.214  65.896  1.00  1.52              
ATOM   1915  HE3 TRP A 126      60.585  73.190  64.839  1.00  1.52              
ATOM   1916  CD2 TRP A 126      59.760  73.242  66.835  1.00  1.52              
ATOM   1917  C   TRP A 126      57.392  74.431  63.353  1.00  1.52              
ATOM   1918  O   TRP A 126      58.526  74.611  62.889  1.00  1.52              
ATOM   1919  N   LEU A 127      56.337  74.135  62.599  1.00  1.70              
ATOM   1920  H   LEU A 127      55.454  73.984  63.079  1.00  1.70              
ATOM   1921  CA  LEU A 127      56.314  73.958  61.156  1.00  1.70              
ATOM   1922  HA  LEU A 127      57.290  74.225  60.753  1.00  1.70              
ATOM   1923  CB  LEU A 127      56.046  72.485  60.759  1.00  1.70              
ATOM   1924  HB1 LEU A 127      55.813  72.481  59.698  1.00  1.70              
ATOM   1925  HB2 LEU A 127      55.162  72.120  61.277  1.00  1.70              
ATOM   1926  CG  LEU A 127      57.181  71.466  60.876  1.00  1.70              
ATOM   1927  HG  LEU A 127      58.010  71.817  60.264  1.00  1.70              
ATOM   1928  CD1 LEU A 127      57.689  71.209  62.291  1.00  1.70              
ATOM   1929 1HD1 LEU A 127      58.244  70.274  62.346  1.00  1.70              
ATOM   1930 2HD1 LEU A 127      58.361  72.013  62.572  1.00  1.70              
ATOM   1931 3HD1 LEU A 127      56.849  71.185  62.983  1.00  1.70              
ATOM   1932  CD2 LEU A 127      56.673  70.153  60.274  1.00  1.70              
ATOM   1933 1HD2 LEU A 127      57.407  69.363  60.401  1.00  1.70              
ATOM   1934 2HD2 LEU A 127      55.749  69.858  60.767  1.00  1.70              
ATOM   1935 3HD2 LEU A 127      56.486  70.300  59.213  1.00  1.70              
ATOM   1936  C   LEU A 127      55.328  74.912  60.478  1.00  1.70              
ATOM   1937  O   LEU A 127      54.550  74.455  59.634  1.00  1.70              
ATOM   1938  N   PRO A 128      55.366  76.224  60.778  1.00  1.98              
ATOM   1939  CD  PRO A 128      56.413  76.922  61.512  1.00  1.98              
ATOM   1940  HD1 PRO A 128      57.401  76.517  61.300  1.00  1.98              
ATOM   1941  HD2 PRO A 128      56.199  76.874  62.579  1.00  1.98              
ATOM   1942  CG  PRO A 128      56.342  78.371  61.059  1.00  1.98              
ATOM   1943  HG1 PRO A 128      56.924  78.505  60.147  1.00  1.98              
ATOM   1944  HG2 PRO A 128      56.680  79.045  61.844  1.00  1.98              
ATOM   1945  CB  PRO A 128      54.857  78.538  60.757  1.00  1.98              
ATOM   1946  HB1 PRO A 128      54.692  79.316  60.013  1.00  1.98              
ATOM   1947  HB2 PRO A 128      54.339  78.765  61.682  1.00  1.98              
ATOM   1948  CA  PRO A 128      54.386  77.177  60.268  1.00  1.98              
ATOM   1949  HA  PRO A 128      53.408  76.951  60.690  1.00  1.98              
ATOM   1950  C   PRO A 128      54.271  77.147  58.738  1.00  1.98              
ATOM   1951  O   PRO A 128      53.198  77.333  58.166  1.00  1.98              
ATOM   1952  N   ASP A 129      55.397  76.832  58.091  1.00  2.02              
ATOM   1953  H   ASP A 129      56.212  76.663  58.662  1.00  2.02              
ATOM   1954  CA  ASP A 129      55.577  76.717  56.656  1.00  2.02              
ATOM   1955  HA  ASP A 129      55.164  77.614  56.193  1.00  2.02              
ATOM   1956  CB  ASP A 129      57.093  76.693  56.394  1.00  2.02              
ATOM   1957  HB1 ASP A 129      57.579  77.492  56.958  1.00  2.02              
ATOM   1958  HB2 ASP A 129      57.268  76.891  55.336  1.00  2.02              
ATOM   1959  CG  ASP A 129      57.727  75.345  56.767  1.00  2.02              
ATOM   1960  OD1 ASP A 129      57.920  74.555  55.812  1.00  2.02              
ATOM   1961  OD2 ASP A 129      57.940  75.102  57.980  1.00  2.02              
ATOM   1962  C   ASP A 129      54.897  75.507  55.994  1.00  2.02              
ATOM   1963  O   ASP A 129      54.549  75.572  54.812  1.00  2.02              
ATOM   1964  N   ARG A 130      54.742  74.384  56.707  1.00  1.71              
ATOM   1965  H   ARG A 130      55.042  74.422  57.679  1.00  1.71              
ATOM   1966  CA  ARG A 130      54.062  73.167  56.212  1.00  1.71              
ATOM   1967  HA  ARG A 130      54.099  73.154  55.127  1.00  1.71              
ATOM   1968  CB  ARG A 130      54.784  71.920  56.806  1.00  1.71              
ATOM   1969  HB1 ARG A 130      54.636  71.948  57.885  1.00  1.71              
ATOM   1970  HB2 ARG A 130      55.857  72.008  56.624  1.00  1.71              
ATOM   1971  CG  ARG A 130      54.323  70.527  56.294  1.00  1.71              
ATOM   1972  HG1 ARG A 130      54.961  70.218  55.465  1.00  1.71              
ATOM   1973  HG2 ARG A 130      53.316  70.614  55.895  1.00  1.71              
ATOM   1974  CD  ARG A 130      54.272  69.398  57.358  1.00  1.71              
ATOM   1975  HD1 ARG A 130      53.390  68.792  57.140  1.00  1.71              
ATOM   1976  HD2 ARG A 130      54.129  69.836  58.347  1.00  1.71              
ATOM   1977  NE  ARG A 130      55.456  68.500  57.361  1.00  1.71              
ATOM   1978  HE  ARG A 130      56.218  68.757  56.755  1.00  1.71              
ATOM   1979  CZ  ARG A 130      55.608  67.378  58.065  1.00  1.71              
ATOM   1980  NH1 ARG A 130      54.714  66.971  58.927  1.00  1.71              
ATOM   1981 1HH1 ARG A 130      53.878  67.507  59.070  1.00  1.71              
ATOM   1982 2HH1 ARG A 130      54.882  66.135  59.460  1.00  1.71              
ATOM   1983  NH2 ARG A 130      56.667  66.623  57.904  1.00  1.71              
ATOM   1984 1HH2 ARG A 130      57.399  66.869  57.258  1.00  1.71              
ATOM   1985 2HH2 ARG A 130      56.779  65.740  58.398  1.00  1.71              
ATOM   1986  C   ARG A 130      52.599  73.154  56.648  1.00  1.71              
ATOM   1987  O   ARG A 130      51.759  72.557  55.970  1.00  1.71              
ATOM   1988  N   CYS A 131      52.337  73.758  57.800  1.00  1.61              
ATOM   1989  H   CYS A 131      53.112  74.233  58.256  1.00  1.61              
ATOM   1990  CA  CYS A 131      51.130  73.663  58.583  1.00  1.61              
ATOM   1991  HA  CYS A 131      50.253  73.624  57.935  1.00  1.61              
ATOM   1992  CB  CYS A 131      51.193  72.384  59.446  1.00  1.61              
ATOM   1993  HB1 CYS A 131      50.696  72.584  60.395  1.00  1.61              
ATOM   1994  HB2 CYS A 131      52.237  72.164  59.683  1.00  1.61              
ATOM   1995  SG  CYS A 131      50.405  70.911  58.758  1.00  1.61              
ATOM   1996  C   CYS A 131      51.021  74.885  59.497  1.00  1.61              
ATOM   1997  O   CYS A 131      51.704  74.898  60.510  1.00  1.61              
ATOM   1998  N   ALA A 132      50.141  75.844  59.187  1.00  2.06              
ATOM   1999  H   ALA A 132      49.748  75.809  58.260  1.00  2.06              
ATOM   2000  CA  ALA A 132      49.486  76.769  60.131  1.00  2.06              
ATOM   2001  HA  ALA A 132      48.647  76.253  60.599  1.00  2.06              
ATOM   2002  CB  ALA A 132      50.411  77.299  61.248  1.00  2.06              
ATOM   2003  HB1 ALA A 132      49.885  78.043  61.847  1.00  2.06              
ATOM   2004  HB2 ALA A 132      50.714  76.512  61.926  1.00  2.06              
ATOM   2005  HB3 ALA A 132      51.305  77.757  60.824  1.00  2.06              
ATOM   2006  C   ALA A 132      48.921  78.026  59.456  1.00  2.06              
ATOM   2007  O   ALA A 132      47.771  78.375  59.684  1.00  2.06              
ATOM   2008  N   SER A 133      49.769  78.718  58.687  1.00  2.51              
ATOM   2009  H   SER A 133      50.697  78.327  58.574  1.00  2.51              
ATOM   2010  CA  SER A 133      49.535  80.041  58.080  1.00  2.51              
ATOM   2011  HA  SER A 133      50.315  80.162  57.328  1.00  2.51              
ATOM   2012  CB  SER A 133      48.198  80.100  57.314  1.00  2.51              
ATOM   2013  HB1 SER A 133      47.369  80.165  58.016  1.00  2.51              
ATOM   2014  HB2 SER A 133      48.083  79.198  56.713  1.00  2.51              
ATOM   2015  OG  SER A 133      48.157  81.224  56.457  1.00  2.51              
ATOM   2016  HG  SER A 133      48.426  81.995  56.984  1.00  2.51              
ATOM   2017  C   SER A 133      49.673  81.269  59.001  1.00  2.51              
ATOM   2018  O   SER A 133      49.602  82.387  58.497  1.00  2.51              
ATOM   2019  N   PHE A 134      49.868  81.102  60.316  1.00  2.40              
ATOM   2020  H   PHE A 134      49.882  80.162  60.666  1.00  2.40              
ATOM   2021  CA  PHE A 134      49.818  82.222  61.283  1.00  2.40              
ATOM   2022  HA  PHE A 134      50.004  83.159  60.755  1.00  2.40              
ATOM   2023  CB  PHE A 134      48.406  82.289  61.890  1.00  2.40              
ATOM   2024  HB1 PHE A 134      48.336  83.174  62.524  1.00  2.40              
ATOM   2025  HB2 PHE A 134      48.258  81.420  62.534  1.00  2.40              
ATOM   2026  CG  PHE A 134      47.273  82.346  60.880  1.00  2.40              
ATOM   2027  CD1 PHE A 134      46.480  81.208  60.637  1.00  2.40              
ATOM   2028  HD1 PHE A 134      46.667  80.293  61.178  1.00  2.40              
ATOM   2029  CE1 PHE A 134      45.458  81.253  59.674  1.00  2.40              
ATOM   2030  HE1 PHE A 134      44.860  80.373  59.483  1.00  2.40              
ATOM   2031  CZ  PHE A 134      45.225  82.434  58.950  1.00  2.40              
ATOM   2032  HZ  PHE A 134      44.447  82.465  58.201  1.00  2.40              
ATOM   2033  CE2 PHE A 134      46.012  83.573  59.191  1.00  2.40              
ATOM   2034  HE2 PHE A 134      45.840  84.480  58.630  1.00  2.40              
ATOM   2035  CD2 PHE A 134      47.035  83.530  60.155  1.00  2.40              
ATOM   2036  HD2 PHE A 134      47.653  84.399  60.326  1.00  2.40              
ATOM   2037  C   PHE A 134      50.856  82.166  62.413  1.00  2.40              
ATOM   2038  O   PHE A 134      50.994  83.132  63.164  1.00  2.40              
ATOM   2039  N   ALA A 135      51.604  81.070  62.524  1.00  2.34              
ATOM   2040  H   ALA A 135      51.497  80.369  61.814  1.00  2.34              
ATOM   2041  CA  ALA A 135      52.884  81.061  63.222  1.00  2.34              
ATOM   2042  HA  ALA A 135      52.915  81.862  63.962  1.00  2.34              
ATOM   2043  CB  ALA A 135      53.023  79.721  63.965  1.00  2.34              
ATOM   2044  HB1 ALA A 135      54.011  79.639  64.418  1.00  2.34              
ATOM   2045  HB2 ALA A 135      52.269  79.669  64.751  1.00  2.34              
ATOM   2046  HB3 ALA A 135      52.867  78.885  63.283  1.00  2.34              
ATOM   2047  C   ALA A 135      54.003  81.338  62.203  1.00  2.34              
ATOM   2048  O   ALA A 135      53.763  81.407  60.998  1.00  2.34              
ATOM   2049  N   ASP A 136      55.221  81.493  62.697  1.00  2.45              
ATOM   2050  H   ASP A 136      55.300  81.490  63.699  1.00  2.45              
ATOM   2051  CA  ASP A 136      56.404  81.921  61.938  1.00  2.45              
ATOM   2052  HA  ASP A 136      56.435  81.413  60.973  1.00  2.45              
ATOM   2053  CB  ASP A 136      56.308  83.447  61.705  1.00  2.45              
ATOM   2054  HB1 ASP A 136      55.410  83.662  61.126  1.00  2.45              
ATOM   2055  HB2 ASP A 136      57.165  83.750  61.102  1.00  2.45              
ATOM   2056  CG  ASP A 136      56.281  84.289  62.992  1.00  2.45              
ATOM   2057  OD1 ASP A 136      55.765  83.845  64.049  1.00  2.45              
ATOM   2058  OD2 ASP A 136      56.842  85.403  63.011  1.00  2.45              
ATOM   2059  C   ASP A 136      57.701  81.601  62.699  1.00  2.45              
ATOM   2060  O   ASP A 136      58.715  81.216  62.122  1.00  2.45              
ATOM   2061  N   LYS A 137      57.639  81.772  64.025  1.00  3.37              
ATOM   2062  H   LYS A 137      56.791  82.216  64.360  1.00  3.37              
ATOM   2063  CA  LYS A 137      58.742  81.615  64.960  1.00  3.37              
ATOM   2064  HA  LYS A 137      59.533  82.282  64.617  1.00  3.37              
ATOM   2065  CB  LYS A 137      58.293  82.043  66.379  1.00  3.37              
ATOM   2066  HB1 LYS A 137      58.572  81.272  67.098  1.00  3.37              
ATOM   2067  HB2 LYS A 137      57.207  82.124  66.430  1.00  3.37              
ATOM   2068  CG  LYS A 137      58.941  83.360  66.848  1.00  3.37              
ATOM   2069  HG1 LYS A 137      60.021  83.277  66.719  1.00  3.37              
ATOM   2070  HG2 LYS A 137      58.746  83.484  67.915  1.00  3.37              
ATOM   2071  CD  LYS A 137      58.447  84.612  66.109  1.00  3.37              
ATOM   2072  HD1 LYS A 137      58.488  84.437  65.032  1.00  3.37              
ATOM   2073  HD2 LYS A 137      59.110  85.445  66.343  1.00  3.37              
ATOM   2074  CE  LYS A 137      57.017  84.984  66.525  1.00  3.37              
ATOM   2075  HE1 LYS A 137      57.018  85.328  67.559  1.00  3.37              
ATOM   2076  HE2 LYS A 137      56.399  84.087  66.451  1.00  3.37              
ATOM   2077  NZ  LYS A 137      56.448  86.008  65.623  1.00  3.37              
ATOM   2078  HZ1 LYS A 137      55.478  86.174  65.802  1.00  3.37              
ATOM   2079  HZ2 LYS A 137      56.984  86.846  65.585  1.00  3.37              
ATOM   2080  HZ3 LYS A 137      56.466  85.621  64.676  1.00  3.37              
ATOM   2081  C   LYS A 137      59.375  80.223  64.967  1.00  3.37              
ATOM   2082  O   LYS A 137      58.798  79.205  64.601  1.00  3.37              
ATOM   2083  N   ILE A 138      60.567  80.206  65.546  1.00  3.05              
ATOM   2084  H   ILE A 138      60.949  81.091  65.844  1.00  3.05              
ATOM   2085  CA  ILE A 138      61.252  79.014  66.028  1.00  3.05              
ATOM   2086  HA  ILE A 138      60.506  78.238  66.201  1.00  3.05              
ATOM   2087  CB  ILE A 138      62.252  78.506  64.962  1.00  3.05              
ATOM   2088  HB  ILE A 138      61.711  78.473  64.013  1.00  3.05              
ATOM   2089  CG2 ILE A 138      63.443  79.466  64.781  1.00  3.05              
ATOM   2090 1HG2 ILE A 138      64.004  79.196  63.889  1.00  3.05              
ATOM   2091 2HG2 ILE A 138      63.090  80.487  64.647  1.00  3.05              
ATOM   2092 3HG2 ILE A 138      64.102  79.431  65.647  1.00  3.05              
ATOM   2093  CG1 ILE A 138      62.721  77.070  65.274  1.00  3.05              
ATOM   2094 1HG1 ILE A 138      61.843  76.434  65.394  1.00  3.05              
ATOM   2095 2HG1 ILE A 138      63.283  77.058  66.205  1.00  3.05              
ATOM   2096  CD1 ILE A 138      63.604  76.447  64.185  1.00  3.05              
ATOM   2097  HD1 ILE A 138      64.566  76.956  64.142  1.00  3.05              
ATOM   2098  HD2 ILE A 138      63.782  75.398  64.420  1.00  3.05              
ATOM   2099  HD3 ILE A 138      63.108  76.525  63.219  1.00  3.05              
ATOM   2100  C   ILE A 138      61.909  79.364  67.372  1.00  3.05              
ATOM   2101  O   ILE A 138      62.284  80.503  67.624  1.00  3.05              
ATOM   2102  N   GLN A 139      62.037  78.363  68.233  1.00  3.33              
ATOM   2103  H   GLN A 139      61.617  77.491  67.968  1.00  3.33              
ATOM   2104  CA  GLN A 139      62.466  78.481  69.636  1.00  3.33              
ATOM   2105  HA  GLN A 139      62.716  79.514  69.884  1.00  3.33              
ATOM   2106  CB  GLN A 139      61.245  78.001  70.455  1.00  3.33              
ATOM   2107  HB1 GLN A 139      61.164  76.916  70.336  1.00  3.33              
ATOM   2108  HB2 GLN A 139      60.335  78.435  70.026  1.00  3.33              
ATOM   2109  CG  GLN A 139      61.213  78.322  71.957  1.00  3.33              
ATOM   2110  HG1 GLN A 139      60.965  79.372  72.107  1.00  3.33              
ATOM   2111  HG2 GLN A 139      62.181  78.134  72.407  1.00  3.33              
ATOM   2112  CD  GLN A 139      60.175  77.457  72.680  1.00  3.33              
ATOM   2113  OE1 GLN A 139      59.030  77.328  72.265  1.00  3.33              
ATOM   2114  NE2 GLN A 139      60.552  76.789  73.745  1.00  3.33              
ATOM   2115 1HE2 GLN A 139      61.525  76.821  74.056  1.00  3.33              
ATOM   2116 2HE2 GLN A 139      59.858  76.232  74.200  1.00  3.33              
ATOM   2117  C   GLN A 139      63.698  77.586  69.909  1.00  3.33              
ATOM   2118  O   GLN A 139      64.059  77.361  71.053  1.00  3.33              
ATOM   2119  N   LYS A 140      64.292  77.021  68.842  1.00  3.14              
ATOM   2120  H   LYS A 140      63.975  77.383  67.952  1.00  3.14              
ATOM   2121  CA  LYS A 140      65.283  75.929  68.759  1.00  3.14              
ATOM   2122  HA  LYS A 140      65.330  75.625  67.709  1.00  3.14              
ATOM   2123  CB  LYS A 140      66.707  76.456  69.115  1.00  3.14              
ATOM   2124  HB1 LYS A 140      66.879  77.406  68.606  1.00  3.14              
ATOM   2125  HB2 LYS A 140      67.425  75.750  68.691  1.00  3.14              
ATOM   2126  CG  LYS A 140      67.058  76.605  70.627  1.00  3.14              
ATOM   2127  HG1 LYS A 140      68.048  76.197  70.776  1.00  3.14              
ATOM   2128  HG2 LYS A 140      66.383  75.995  71.220  1.00  3.14              
ATOM   2129  CD  LYS A 140      67.053  78.048  71.149  1.00  3.14              
ATOM   2130  HD1 LYS A 140      66.218  78.610  70.738  1.00  3.14              
ATOM   2131  HD2 LYS A 140      67.959  78.549  70.804  1.00  3.14              
ATOM   2132  CE  LYS A 140      67.009  78.173  72.692  1.00  3.14              
ATOM   2133  HE1 LYS A 140      67.118  79.231  72.933  1.00  3.14              
ATOM   2134  HE2 LYS A 140      67.857  77.637  73.121  1.00  3.14              
ATOM   2135  NZ  LYS A 140      65.737  77.677  73.286  1.00  3.14              
ATOM   2136  HZ1 LYS A 140      65.772  76.691  73.545  1.00  3.14              
ATOM   2137  HZ2 LYS A 140      65.489  78.128  74.150  1.00  3.14              
ATOM   2138  HZ3 LYS A 140      64.947  77.754  72.656  1.00  3.14              
ATOM   2139  C   LYS A 140      65.010  74.610  69.504  1.00  3.14              
ATOM   2140  O   LYS A 140      65.707  73.626  69.258  1.00  3.14              
ATOM   2141  N   GLU A 141      64.031  74.606  70.409  1.00  3.54              
ATOM   2142  H   GLU A 141      63.443  75.415  70.390  1.00  3.54              
ATOM   2143  CA  GLU A 141      64.193  74.024  71.749  1.00  3.54              
ATOM   2144  HA  GLU A 141      64.866  74.750  72.207  1.00  3.54              
ATOM   2145  CB  GLU A 141      62.857  74.032  72.516  1.00  3.54              
ATOM   2146  HB1 GLU A 141      62.297  73.124  72.295  1.00  3.54              
ATOM   2147  HB2 GLU A 141      62.262  74.893  72.208  1.00  3.54              
ATOM   2148  CG  GLU A 141      63.088  74.136  74.032  1.00  3.54              
ATOM   2149  HG1 GLU A 141      63.627  73.254  74.371  1.00  3.54              
ATOM   2150  HG2 GLU A 141      62.130  74.181  74.550  1.00  3.54              
ATOM   2151  CD  GLU A 141      63.908  75.401  74.363  1.00  3.54              
ATOM   2152  OE1 GLU A 141      63.334  76.507  74.317  1.00  3.54              
ATOM   2153  OE2 GLU A 141      65.153  75.309  74.429  1.00  3.54              
ATOM   2154  C   GLU A 141      64.937  72.704  71.783  1.00  3.54              
ATOM   2155  O   GLU A 141      64.492  71.703  71.191  1.00  3.54              
ATOM   2156  N   ALA A 142      66.169  72.761  72.276  1.00  4.22              
ATOM   2157  H   ALA A 142      66.394  73.534  72.879  1.00  4.22              
ATOM   2158  CA  ALA A 142      67.275  71.997  71.713  1.00  4.22              
ATOM   2159  HA  ALA A 142      67.237  72.076  70.630  1.00  4.22              
ATOM   2160  CB  ALA A 142      68.581  72.662  72.165  1.00  4.22              
ATOM   2161  HB1 ALA A 142      68.664  72.643  73.246  1.00  4.22              
ATOM   2162  HB2 ALA A 142      69.427  72.135  71.739  1.00  4.22              
ATOM   2163  HB3 ALA A 142      68.623  73.691  71.821  1.00  4.22              
ATOM   2164  C   ALA A 142      67.238  70.501  72.057  1.00  4.22              
ATOM   2165  O   ALA A 142      67.102  69.671  71.151  1.00  4.22              
ATOM   2166  N   HIS A 143      67.303  70.211  73.360  1.00  4.08              
ATOM   2167  H   HIS A 143      67.300  71.010  73.971  1.00  4.08              
ATOM   2168  CA  HIS A 143      66.996  68.949  74.043  1.00  4.08              
ATOM   2169  HA  HIS A 143      67.611  68.899  74.941  1.00  4.08              
ATOM   2170  CB  HIS A 143      65.528  68.988  74.507  1.00  4.08              
ATOM   2171  HB1 HIS A 143      65.293  68.056  75.024  1.00  4.08              
ATOM   2172  HB2 HIS A 143      64.872  69.065  73.637  1.00  4.08              
ATOM   2173  CG  HIS A 143      65.183  70.129  75.449  1.00  4.08              
ATOM   2174  ND1 HIS A 143      65.699  71.427  75.391  1.00  4.08              
ATOM   2175  CE1 HIS A 143      65.120  72.110  76.386  1.00  4.08              
ATOM   2176  HE1 HIS A 143      65.305  73.152  76.608  1.00  4.08              
ATOM   2177  NE2 HIS A 143      64.276  71.316  77.066  1.00  4.08              
ATOM   2178  HE2 HIS A 143      63.727  71.597  77.867  1.00  4.08              
ATOM   2179  CD2 HIS A 143      64.303  70.063  76.491  1.00  4.08              
ATOM   2180  HD2 HIS A 143      63.744  69.191  76.786  1.00  4.08              
ATOM   2181  C   HIS A 143      67.335  67.690  73.236  1.00  4.08              
ATOM   2182  O   HIS A 143      66.451  66.924  72.839  1.00  4.08              
ATOM   2183  N   ASN A 144      68.624  67.487  72.966  1.00  4.37              
ATOM   2184  H   ASN A 144      69.286  68.157  73.319  1.00  4.37              
ATOM   2185  CA  ASN A 144      69.111  66.305  72.263  1.00  4.37              
ATOM   2186  HA  ASN A 144      68.601  66.273  71.297  1.00  4.37              
ATOM   2187  CB  ASN A 144      70.617  66.441  71.943  1.00  4.37              
ATOM   2188  HB1 ASN A 144      71.166  66.646  72.861  1.00  4.37              
ATOM   2189  HB2 ASN A 144      70.769  67.268  71.252  1.00  4.37              
ATOM   2190  CG  ASN A 144      71.186  65.176  71.305  1.00  4.37              
ATOM   2191  OD1 ASN A 144      71.268  65.003  70.101  1.00  4.37              
ATOM   2192  ND2 ASN A 144      71.594  64.234  72.120  1.00  4.37              
ATOM   2193 1HD2 ASN A 144      71.368  64.312  73.104  1.00  4.37              
ATOM   2194 2HD2 ASN A 144      71.962  63.398  71.719  1.00  4.37              
ATOM   2195  C   ASN A 144      68.781  64.997  72.994  1.00  4.37              
ATOM   2196  O   ASN A 144      69.409  64.654  73.999  1.00  4.37              
ATOM   2197  N   ILE A 145      67.864  64.236  72.399  1.00  3.84              
ATOM   2198  H   ILE A 145      67.374  64.630  71.611  1.00  3.84              
ATOM   2199  CA  ILE A 145      67.631  62.815  72.662  1.00  3.84              
ATOM   2200  HA  ILE A 145      68.188  62.542  73.559  1.00  3.84              
ATOM   2201  CB  ILE A 145      66.131  62.574  72.952  1.00  3.84              
ATOM   2202  HB  ILE A 145      65.852  63.251  73.763  1.00  3.84              
ATOM   2203  CG2 ILE A 145      65.232  62.902  71.743  1.00  3.84              
ATOM   2204 1HG2 ILE A 145      64.185  62.843  72.030  1.00  3.84              
ATOM   2205 2HG2 ILE A 145      65.419  63.915  71.388  1.00  3.84              
ATOM   2206 3HG2 ILE A 145      65.414  62.202  70.927  1.00  3.84              
ATOM   2207  CG1 ILE A 145      65.903  61.132  73.457  1.00  3.84              
ATOM   2208 1HG1 ILE A 145      66.647  60.905  74.223  1.00  3.84              
ATOM   2209 2HG1 ILE A 145      66.032  60.427  72.635  1.00  3.84              
ATOM   2210  CD1 ILE A 145      64.519  60.910  74.079  1.00  3.84              
ATOM   2211  HD1 ILE A 145      64.472  59.903  74.496  1.00  3.84              
ATOM   2212  HD2 ILE A 145      64.351  61.631  74.880  1.00  3.84              
ATOM   2213  HD3 ILE A 145      63.739  61.012  73.326  1.00  3.84              
ATOM   2214  C   ILE A 145      68.186  61.986  71.499  1.00  3.84              
ATOM   2215  O   ILE A 145      68.171  62.446  70.356  1.00  3.84              
ATOM   2216  N   LYS A 146      68.678  60.774  71.783  1.00  3.17              
ATOM   2217  H   LYS A 146      68.606  60.448  72.736  1.00  3.17              
ATOM   2218  CA  LYS A 146      69.081  59.778  70.776  1.00  3.17              
ATOM   2219  HA  LYS A 146      68.537  60.007  69.857  1.00  3.17              
ATOM   2220  CB  LYS A 146      70.589  59.876  70.447  1.00  3.17              
ATOM   2221  HB1 LYS A 146      70.853  59.051  69.785  1.00  3.17              
ATOM   2222  HB2 LYS A 146      71.171  59.779  71.364  1.00  3.17              
ATOM   2223  CG  LYS A 146      70.950  61.198  69.735  1.00  3.17              
ATOM   2224  HG1 LYS A 146      70.892  62.018  70.452  1.00  3.17              
ATOM   2225  HG2 LYS A 146      70.233  61.383  68.933  1.00  3.17              
ATOM   2226  CD  LYS A 146      72.359  61.181  69.120  1.00  3.17              
ATOM   2227  HD1 LYS A 146      72.394  60.437  68.322  1.00  3.17              
ATOM   2228  HD2 LYS A 146      73.071  60.883  69.891  1.00  3.17              
ATOM   2229  CE  LYS A 146      72.807  62.545  68.561  1.00  3.17              
ATOM   2230  HE1 LYS A 146      73.847  62.452  68.232  1.00  3.17              
ATOM   2231  HE2 LYS A 146      72.776  63.295  69.357  1.00  3.17              
ATOM   2232  NZ  LYS A 146      71.998  63.015  67.413  1.00  3.17              
ATOM   2233  HZ1 LYS A 146      72.532  63.713  66.890  1.00  3.17              
ATOM   2234  HZ2 LYS A 146      71.891  62.307  66.689  1.00  3.17              
ATOM   2235  HZ3 LYS A 146      71.111  63.402  67.695  1.00  3.17              
ATOM   2236  C   LYS A 146      68.607  58.378  71.173  1.00  3.17              
ATOM   2237  O   LYS A 146      68.114  58.188  72.279  1.00  3.17              
ATOM   2238  N   GLY A 147      68.677  57.435  70.233  1.00  3.44              
ATOM   2239  H   GLY A 147      69.168  57.632  69.381  1.00  3.44              
ATOM   2240  CA  GLY A 147      67.828  56.243  70.245  1.00  3.44              
ATOM   2241  HA1 GLY A 147      66.890  56.489  69.748  1.00  3.44              
ATOM   2242  HA2 GLY A 147      67.592  55.976  71.276  1.00  3.44              
ATOM   2243  C   GLY A 147      68.402  54.992  69.578  1.00  3.44              
ATOM   2244  O   GLY A 147      69.595  54.893  69.293  1.00  3.44              
ATOM   2245  N   LEU A 148      67.512  54.017  69.396  1.00  3.69              
ATOM   2246  H   LEU A 148      66.555  54.229  69.617  1.00  3.69              
ATOM   2247  CA  LEU A 148      67.777  52.667  68.909  1.00  3.69              
ATOM   2248  HA  LEU A 148      68.448  52.200  69.632  1.00  3.69              
ATOM   2249  CB  LEU A 148      66.448  51.873  68.914  1.00  3.69              
ATOM   2250  HB1 LEU A 148      65.946  52.039  69.868  1.00  3.69              
ATOM   2251  HB2 LEU A 148      66.704  50.814  68.875  1.00  3.69              
ATOM   2252  CG  LEU A 148      65.447  52.150  67.763  1.00  3.69              
ATOM   2253  HG  LEU A 148      65.913  51.893  66.812  1.00  3.69              
ATOM   2254  CD1 LEU A 148      64.215  51.259  67.934  1.00  3.69              
ATOM   2255 1HD1 LEU A 148      63.525  51.416  67.104  1.00  3.69              
ATOM   2256 2HD1 LEU A 148      64.510  50.211  67.940  1.00  3.69              
ATOM   2257 3HD1 LEU A 148      63.705  51.493  68.867  1.00  3.69              
ATOM   2258  CD2 LEU A 148      64.954  53.598  67.694  1.00  3.69              
ATOM   2259 1HD2 LEU A 148      64.181  53.685  66.931  1.00  3.69              
ATOM   2260 2HD2 LEU A 148      64.545  53.906  68.655  1.00  3.69              
ATOM   2261 3HD2 LEU A 148      65.773  54.254  67.400  1.00  3.69              
ATOM   2262  C   LEU A 148      68.471  52.583  67.534  1.00  3.69              
ATOM   2263  O   LEU A 148      68.284  53.429  66.666  1.00  3.69              
ATOM   2264  N   ALA A 149      69.215  51.492  67.322  1.00  3.35              
ATOM   2265  H   ALA A 149      69.346  50.852  68.088  1.00  3.35              
ATOM   2266  CA  ALA A 149      70.020  51.268  66.118  1.00  3.35              
ATOM   2267  HA  ALA A 149      69.552  51.786  65.278  1.00  3.35              
ATOM   2268  CB  ALA A 149      71.402  51.903  66.351  1.00  3.35              
ATOM   2269  HB1 ALA A 149      72.005  51.807  65.448  1.00  3.35              
ATOM   2270  HB2 ALA A 149      71.288  52.963  66.588  1.00  3.35              
ATOM   2271  HB3 ALA A 149      71.910  51.402  67.175  1.00  3.35              
ATOM   2272  C   ALA A 149      70.118  49.774  65.724  1.00  3.35              
ATOM   2273  O   ALA A 149      71.195  49.189  65.588  1.00  3.35              
ATOM   2274  N   GLY A 150      68.950  49.137  65.617  1.00  3.68              
ATOM   2275  H   GLY A 150      68.113  49.690  65.715  1.00  3.68              
ATOM   2276  CA  GLY A 150      68.796  47.704  65.357  1.00  3.68              
ATOM   2277  HA1 GLY A 150      67.763  47.423  65.568  1.00  3.68              
ATOM   2278  HA2 GLY A 150      69.434  47.153  66.049  1.00  3.68              
ATOM   2279  C   GLY A 150      69.125  47.240  63.944  1.00  3.68              
ATOM   2280  O   GLY A 150      69.580  48.001  63.094  1.00  3.68              
ATOM   2281  N   ASP A 151      69.021  45.926  63.762  1.00  4.52              
ATOM   2282  H   ASP A 151      68.503  45.400  64.451  1.00  4.52              
ATOM   2283  CA  ASP A 151      69.795  45.114  62.804  1.00  4.52              
ATOM   2284  HA  ASP A 151      69.500  44.073  62.948  1.00  4.52              
ATOM   2285  CB  ASP A 151      69.471  45.469  61.336  1.00  4.52              
ATOM   2286  HB1 ASP A 151      69.858  44.674  60.699  1.00  4.52              
ATOM   2287  HB2 ASP A 151      70.011  46.378  61.068  1.00  4.52              
ATOM   2288  CG  ASP A 151      67.990  45.679  60.999  1.00  4.52              
ATOM   2289  OD1 ASP A 151      67.080  45.280  61.757  1.00  4.52              
ATOM   2290  OD2 ASP A 151      67.716  46.284  59.931  1.00  4.52              
ATOM   2291  C   ASP A 151      71.317  45.182  63.059  1.00  4.52              
ATOM   2292  O   ASP A 151      72.032  44.260  62.685  1.00  4.52              
ATOM   2293  N   ARG A 152      71.814  46.238  63.731  1.00  6.91              
ATOM   2294  H   ARG A 152      71.185  47.019  63.879  1.00  6.91              
ATOM   2295  CA  ARG A 152      73.210  46.403  64.142  1.00  6.91              
ATOM   2296  HA  ARG A 152      73.609  45.416  64.369  1.00  6.91              
ATOM   2297  CB  ARG A 152      74.019  47.048  62.988  1.00  6.91              
ATOM   2298  HB1 ARG A 152      74.746  47.754  63.392  1.00  6.91              
ATOM   2299  HB2 ARG A 152      73.351  47.636  62.356  1.00  6.91              
ATOM   2300  CG  ARG A 152      74.793  46.057  62.097  1.00  6.91              
ATOM   2301  HG1 ARG A 152      75.374  46.634  61.377  1.00  6.91              
ATOM   2302  HG2 ARG A 152      74.083  45.452  61.533  1.00  6.91              
ATOM   2303  CD  ARG A 152      75.754  45.114  62.845  1.00  6.91              
ATOM   2304  HD1 ARG A 152      76.335  44.557  62.109  1.00  6.91              
ATOM   2305  HD2 ARG A 152      75.166  44.377  63.396  1.00  6.91              
ATOM   2306  NE  ARG A 152      76.644  45.826  63.793  1.00  6.91              
ATOM   2307  HE  ARG A 152      76.209  46.154  64.645  1.00  6.91              
ATOM   2308  CZ  ARG A 152      77.940  46.066  63.663  1.00  6.91              
ATOM   2309  NH1 ARG A 152      78.614  45.762  62.592  1.00  6.91              
ATOM   2310 1HH1 ARG A 152      78.165  45.309  61.822  1.00  6.91              
ATOM   2311 2HH1 ARG A 152      79.593  46.029  62.504  1.00  6.91              
ATOM   2312  NH2 ARG A 152      78.604  46.633  64.625  1.00  6.91              
ATOM   2313 1HH2 ARG A 152      78.156  46.822  65.501  1.00  6.91              
ATOM   2314 2HH2 ARG A 152      79.618  46.675  64.541  1.00  6.91              
ATOM   2315  C   ARG A 152      73.395  47.212  65.430  1.00  6.91              
ATOM   2316  O   ARG A 152      72.451  47.683  66.065  1.00  6.91              
TER
